# Supplementary material for: Exploring correlation between preoperative gut microbiota and PONV using 16S absolute quantitative sequencing: a prospective observational study
Source: Front Med (Lausanne). 2025 May 26;12:1563329. doi: 10.3389/fmed.2025.1563329 (PMC12146284; doi:10.3389/fmed.2025.1563329)
Supplement: Supplementary file 2 [file Table_1.XLS]

#OTU ID	P_4	N_28	P_11	P_6	P_10	P_14	N_3	P_7	N_9	N_2	P_13	N_18	P_3	P_22	P_9	N_17	N_27	N_19	N_22	N_29	P_18	N_1	N_25	P_19	N_15	N_4	P_8	P_20	N_10	N_35	N_14	P_5	P_17	N_6	P_2	N_23	P_24	N_24	P_25	N_33	N_7	N_34	N_5	P_16	N_11	P_12	N_12	N_30	N_21
ASV1	765346804	103425000	724969737	241832668	1418487304	125541481	304254629	3693326126	180961364	190291390	136713784	346532614	50689492	89778163	682970426	276810074	83858020	613743173	693777388	17233607	15748346	957273065	127622026	167723084	1248698657	416761508	931487021	231407732	1272727778	10458776	151930426	608535932	58565575	81650227	221008580	536734625	1679863428	976183690	299306294	182115572	12967895	67085744	136489338	4840053	312136238	61820047	559359360	413541028	286382384
ASV2	150518763	6773630	169386184	897603267	76330435	17930983	4104642	141828829	218041364	50466820	9262703	612525455	21984746	119718373	6430083	211397926	383072641	18642212	7495936	625819971	10397434	175669693	68518062	9628453	365910896	36771786	19843883	112818160	23416667	18507564	12678523	1832639882	1387597	54390795	1083671945	403139625	1087897087	9135561	1512655944	424813836	110724474	629734	29954889	10130786	15497030	3262659	1820579040	514474460	581383384
ASV3	882138557	159851712	0	0	285100870	880573624	22397219	69861261	563696591	40730118	221805405	0	8775311	4225479	147210583	495429926	34220516	0	21950015	0	5570223	25323479	15620264	0	471757164	0	527404947	58429074	983161111	0	138689680	637561892	232829829	139840909	200870422	0	1008178	167651872	258270629	27789862	0	0	35517450	79393281	1184804752	0	1439968320	273360894	1086363272
ASV4	88283711	130115753	0	1042526769	1511871565	1088987486	0	0	169989545	0	9618378	275227	691299	56005295	0	34060444	13517647	0	0	2720793	839433	1747889567	8113656	0	4318993209	0	0	556855003	936183333	0	73471879	485679055	7548943	11313750	81868115	0	0	2819212567	113566434	0	5056842	0	0	515239	432824554	727738941	867036240	571491050	70212808
ASV5	352771134	103425000	0	0	112393217	3449685	35383517	281702703	521787273	83108116	104054	320966	9999718	751137	880056	32504889	0	0	1022033064	0	7539298	462664222	96715419	0	1792836	0	58659255	1361019	1776955556	0	188572661	4037310627	59079883	77475284	751704	0	0	582207219	1561538	445407233	8066842	66337326	93143431	7758718	37009901	0	1602442800	1476932	33575811
ASV6	860015670	36665753	134487500	1743513	848232000	411096696	5344894	154397297	182196818	93228376	101235135	0	1097458	720967975	391714620	79217185	34534576	2655962	1021646296	0	1065834	1292379264	40177974	103374484	1447577015	13158308	1557951649	395496694	1661927778	2524365	298409738	262461467	37913849	58280966	312517302	25644500	0	433809091	499741259	136742239	12021579	9492071	18179385	3597145	21706931	78224506	96112800	696966076	59302902
ASV7	0	33715068	0	195754113	56785826	335554127	327087980	0	15950455	3698261	64468108	0	0	552432753	0	0	24211166	19641058	67861239	2356915	78460	0	760657269	0	62720522	0	0	206788788	231805556	18707621	1851879193	607805748	0	0	2762513	0	0	121461230	3132867	49086931	412368	226445	229874424	0	38651089	96353	4183200	0	488034325
ASV8	432891546	19486644	0	77271705	507483565	0	1228698689	1664871171	8871136	5739171	240162432	0	9632712	6008214	792163556	503145481	529554	166250	449431988	0	852194	157279674	103244053	5412391	1052739403	0	886102074	22672169	3840361111	0	111442263	273228187	27165148	1653750	92850514	45445750	2532486909	0	110076224	1265358	0	0	433739514	1705578	366029307	0	73886400	430406076	20450817
ASV9	0	1882192	144117105	563329457	8945391	3117630	0	65087387	12872045	5556389	455946	150532614	0	33825952	12514769	0	0	1929712	18553822	65069536	0	613458705	483700	261457549	226667313	387852122	4583138	9828626	7733333	16693303	0	106467278	0	5391989	46737214	300556375	1939154223	14159091	65692308	0	4491053	1242345	0	0	0	18188471	0	0	0
ASV10	0	0	0	19934601	4738888000	5300684022	211637815	1707136036	0	0	0	0	21743503	295500	0	123287111	120646101	0	260714902	357108	4076165	3791908	0	0	0	0	2256042660	0	0	48499	426017933	2290418483	10790121	96189148	378904067	0	0	0	647485315	760050	0	0	41833321	1795037	521210297	0	16506000	0	122252950
ASV11	597196701	151738356	0	0	34783913	0	47931411	1041909009	213895227	91038779	4305946	0	569096	122489353	119985639	58347852	0	0	315941715	0	3667792	0	0	0	716709104	0	0	37781206	193677778	13528753	501420923	956721883	51706979	270176136	272225952	0	0	0	533997203	687765145	12349737	59059216	46281579	12834563	1280792	0	0	30513537	343344072
ASV12	1420206	0	1455263	0	1493130	0	0	0	0	62493507	0	0	64068	295500	0	0	0	83462	2110649	319169197	0	0	0	0	0	0	0	1981231	0	0	0	0	0	0	0	154875	0	0	0	0	0	1428047	0	0	0	0	0	0	76679396
ASV13	0	0	11922335526	0	0	0	257420364	0	0	0	0	0	558418	0	0	49902222	0	0	1777958573	0	0	0	0	141327398	0	259884905	0	0	260705556	369804	14145190	0	0	0	0	0	0	0	0	62186314	6031842	498946	142383057	7774704	49579406	0	0	0	11861106
ASV14	218480825	47119521	0	0	493965043	106417558	0	93144144	174567273	74350672	28359459	0	3174124	663184369	331667389	51698370	336770942	0	23847021	0	2376975	21763054	65869604	0	0	0	0	147601678	79150000	4302252	28803714	500282727	2167689	12434943	103945670	616457625	0	16734492	139432168	195740101	17483684	0	35105740	5006368	0	94013788	440460720	291492718	87013852
ASV15	305228866	77748288	0	0	0	193403735	66903172	446555856	0	98244942	0	55796364	8859944	64212952	1970368685	156240000	38565663	0	313042795	0	801621	336612674	31550661	0	305379701	0	804269096	79145855	1040711111	0	170874877	409563230	13230497	62134943	62011846	404922875	0	0	103888811	0	10667105	452003	123642791	0	125467723	0	258239520	1804805361	58548774
ASV16	4734021	15893836	1036184	0	912075043	365316116	229735040	166127027	132895227	30473481	0	0	53785	713094	298173231	8350222	100499	83462	515871394	0	10041999	76477494	115375330	134430840	516865373	0	766752074	864497042	576588889	22229	132236344	514156215	28939340	0	428832266	0	0	1203264439	588499301	24823786	2839737	4552214	208246222	1904480	110636040	62259	417271680	1208831095	74748091
ASV17	47917526	0	683522368	6556745	6123722957	872075470	0	257789189	0	1815510	1477568	0	6921299	332659	481962898	297990519	0	225481	220697288	472195	0	28781023	0	14158697	0	0	0	5678482486	63277778	0	0	52122086	6927631	9465114	22397029	0	0	522593048	43375524	1366629	593684	0	50127190	301581	42521188	0	111515040	0	0
ASV18	311169485	160782534	0	0	48670696	623913365	101702907	104072973	106292045	232097365	24274865	0	5736045	5096055	943518917	82278519	0	520288	0	429207	4187711	40509483	68875771	0	183581791	0	390844628	192610068	561594444	1304215	218329709	66163005	138814944	55622955	69119210	23120125	0	72341444	112137063	126261270	367632	0	72222295	11522486	81238812	0	308649600	218118958	111650478
ASV19	1027011134	32597260	0	0	0	0	9474523	310888288	61443409	83923533	21433243	0	0	79141917	12708759	2335407	97160173	0	141862884	0	561985	389111494	692511	0	793387313	25931204	56607287	117840149	247755556	0	63742986	360650231	11915387	29698295	0	246284500	0	249488235	0	26552692	91806579	8181822	1602089	1022793	1968317	0	831479040	769674341	73237206
ASV20	0	13503082	0	8704455	325964435	50306370	137406709	410799099	30092727	101824821	88584054	0	13970339	50007698	34738537	0	328556	83462	0	1194874	78460	457387885	18353304	27595870	0	62727517	839328670	150160050	158677778	0	153152648	0	0	177671136	328028720	27143375	26577431	7009358	682881818	37670516	5252632	150274	39804604	74396	1195394851	0	1879920	158504602	0
ASV21	114649897	24914384	0	0	0	405144298	0	574731532	0	8773544	169504054	0	2274407	1793351	0	454450370	0	0	0	0	574747	35152310	0	0	0	163263927	1730505372	2291982287	0	0	76120028	1274333	0	212386	19953990	12773250	705068000	1655271658	29302098	2967119	0	0	57145652	552437	16855446	96353	0	0	0
ASV22	206357113	0	0	0	218686696	113845757	12114033	343100901	62165455	0	8695135	80186989	1248136	146763741	235064731	51640296	0	0	0	0	536935	161170789	264755947	25390179	326784552	0	87333564	70101106	361411111	5640416	70294100	254434099	57820000	9669943	101468804	0	0	255741444	146892308	53971925	0	5000084	271667469	10398243	693069	0	188541360	65714728	71389984
ASV23	53615670	77276712	0	0	63615391	120603696	140802636	455977477	45067500	22481260	198168108	12528011	936497	175295458	334969963	55589333	19862153	0	162704163	0	4866914	122266989	272296916	0	406353134	0	420325798	131924114	700477778	0	64280764	172690744	31186419	8488693	28760206	0	0	729789305	35944755	60720503	2674211	14927625	47783724	430698	115548515	27244906	305766720	239735875	3132131
ASV24	288353814	15286644	4807895	21123161	113712261	3228315	38236550	8614414	169335000	1629887	2642973	32265227	88726780	471386893	6997861	402370	1763087	15018365	6534540	2575242	2090547	31092176	34080176	4697292	13216418	6573022	475106	12740174	29183333	181871	74180768	64339871	116506385	8314489	7877861	3605000	2457434	25572460	20143357	13823937	1704211	8644749	0	1526043	82297822	2652671	55172880	2527714	10444815
ASV25	122726598	31519521	0	0	118975043	35677492	194680894	838499099	38800227	76066741	47811892	0	48533333	145667558	64182546	54212148	18922870	0	57271158	1325532	40459149	135200628	65869604	0	80683358	0	152460000	243536308	424905556	11043591	45091868	393499191	52866761	32872159	89584359	0	0	77280749	123875524	83828956	0	0	52768996	2703469	56438020	11919600	135288720	90139568	29227090
ASV26	273851546	21338014	0	0	32527478	148139685	45194225	45399099	5590227	12662164	12382432	68349432	5892260	8041328	44050093	7226074	0	0	94868708	0	0	374123904	5853744	1786783	848235448	194373664	81140798	158679341	43694444	29908	16149636	2367283	3665742	18344773	8073304	104241375	3080242652	196323797	10211189	8384566	565263	150274	16441551	450988	130180594	0	0	43087893	6119742
ASV27	0	0	633675000	1675782	8945391	0	0	0	0	0	0	8012614	166102	0	0	0	199549	375045192	2946805	270431867	1853747	0	0	0	48808806	234751	0	0	7733333	346767	13591116	36258033	0	540909	23964333	0	0	0	35151748	0	1608421	2534289	0	25209	0	154770988	49356720	4827759	4708707
ASV28	0	29401027	0	0	199396522	140293343	53210430	80247748	8157273	79656090	21113514	68744773	4073842	137835912	70328741	33044148	15600593	0	86989688	602176	0	247425674	77862555	0	136680746	4896481	114226223	66224786	61516667	2207102	110391151	66893188	25566995	12671591	57377589	199948000	0	863595989	94377622	91302088	2041316	1527246	3445834	2215283	50444356	18708776	9046800	30104899	3050674
ASV29	9006186	1122945	0	38462157	85483391	162756265	25338841	33833333	10442045	8857832	4022162	0	1805763	1949064	0	2451556	708327	0	25471447	0	4174949	0	42675771	28089307	2014773955	188694096	84405106	451358782	0	0	5687409	0	0	5064659	10595272	0	1864078121	173757219	17460839	1807208	0	2870266	33834809	1356653	49191287	0	129593520	1719575279	1975975
ASV30	26556701	40447603	147971711	1260660	571098957	13245315	95231338	117505405	4025455	12855363	3492432	46153068	223051	521992	218102370	2688000	83581646	1765481	0	0	11315327	6529284	57392952	22418632	166285522	1818443	239908245	3755724	28605556	779619	3821483	160649691	10724538	6292841	6329350	1251250	147525634	169538503	10049650	87599975	119118158	5929776	48286428	2251559	28005545	36158294	468019440	140308563	16362230
ASV31	255313814	0	826055263	0	174495391	337663293	169476073	185096396	131807045	3054262	0	33286989	0	142550648	534714185	34773926	60317011	0	181261669	0	11658001	92108092	2967401	0	130612687	0	62599362	149737961	1149472222	0	0	0	31973414	6307159	170193369	0	0	185758289	480469231	0	4109474	2001687	6054823	2317655	190294653	0	1192584960	102025078	122757455
ASV32	222758763	32916781	0	0	255358783	30752006	144432530	1495168468	21902727	6105682	37139730	12759489	17870169	11770472	0	217437630	1176519	0	69470931	0	8018569	21763054	135705727	1542634	0	0	136875691	41597228	305988889	0	55765946	182541246	5177601	14006761	19367661	9493750	0	328241979	30726573	53757899	0	4770097	184941345	2049890	0	0	287647920	78032226	159221028
ASV33	0	0	11761842	3653075	3642435	0	0	3178378	347727	0	0	5861307	0	0	0	0	0	0	0	558849	0	0	2055507	2739605	8309104	3295271	6741596	0	4650000	0	0	1274333	0	0	1514684	2748375	25121542	0	2031469	0	0	0	0	0	0	0	0	0	901276
ASV34	0	0	0	139124901	0	0	0	318109009	0	0	0	0	0	0	0	344296	0	0	2110649	307298985	39230	0	0	0	0	0	0	0	2614133333	0	0	911567	1781095	0	0	0	0	91020588	0	0	987105	0	0	872156	1699078812	0	30774240	1476932	654279
ASV35	76414021	63376027	0	0	168201478	20058597	24357543	0	72930682	31369398	224734054	0	2307232	38096553	0	52714667	1047029	47788	131493813	0	3766577	367010402	70451101	0	0	0	352283191	227910429	380527778	0	32217790	494990059	30095671	37564545	47624226	24254125	0	0	88826573	126513925	1411842	0	94835022	10359508	25682376	0	109080720	332811794	69710931
ASV36	264822268	36945205	0	0	186440435	31397669	112156457	0	33113864	23943517	97920541	0	0	218928663	94643824	44758519	2761317	95577	0	0	11327616	514505337	345067841	0	72247836	0	113534043	78465345	1333333	18591	0	0	14076172	31037045	0	0	0	169871658	0	109770893	633947	11167819	119421272	413790	80562376	0	57178800	32165599	29560798
ASV37	12799175	0	262905263	2359642	119966000	0	0	0	0	0	0	9285739	0	0	0	0	543083	131363750	0	54778046	1990817	1326433	0	319963	44234776	1319159	0	0	14822222	281293	14870376	120512848	0	438693	9140724	0	2600038	1639572	24725175	593006	760526	1877098	0	236408	0	830764694	49553280	22667699	6865988
ASV38	23947216	79398288	0	0	0	45792878	3198305	537379279	0	675252	0	0	10322034	0	0	0	0	0	0	0	0	0	15833480	0	0	87337810	0	0	386300000	22229	43486682	656732699	17679783	0	192101791	0	339994785	0	349427273	120808327	0	2310207	42206246	102372	0	0	642801600	31751124	0
ASV39	36053608	18196233	0	216300	519991043	126531497	40669351	200981982	3528409	98720365	23741351	56725852	2088927	49843138	86860537	3509333	0	4117885	17194608	0	1178325	372374923	622907	25619550	232011343	9242875	337399255	14557738	541105556	18591	107759298	0	3810715	6206932	0	0	0	106886631	7376923	119148327	668158	10715226	1951148	444225	40297822	160220859	80141040	19562055	32487974
ASV40	3479834227	1756849	0	0	0	0	0	0	0	0	280000	0	2318305	0	0	58074	0	0	1283786716	0	0	1378906050	0	0	0	0	0	0	0	0	72942249	0	29367355	1884432	172681510	0	0	0	494009091	0	0	522269	0	359376	129221386	0	0	0	279285165
ASV41	0	2845890	0	0	0	0	0	0	74088409	0	0	0	0	560035	0	0	0	0	0	0	2351924	0	0	0	0	0	0	0	0	0	3551216848	0	0	3891761	325025661	0	0	606417	908927972	45419270	0	0	0	481423	0	0	0	0	0
ASV42	49580206	89329110	0	0	463238696	21060912	104610457	842913514	5733409	0	77966757	0	12600000	26050044	135296713	4392889	5737644	16888846	114862781	1093665	14101621	117325015	0	0	26335149	0	0	94556383	150327778	0	54168909	344953609	11784221	0	0	0	0	175424866	0	0	0	0	245576091	1887879	607721980	0	90246240	208533492	0
ASV43	12562474	0	2965089474	23168184	2315390000	0	768190523	304493694	0	72955656	0	0	0	0	0	0	1004510	0	0	0	0	0	0	0	0	0	0	0	0	265935	20500748	38629967	0	0	0	0	0	525640107	0	0	0	0	0	0	0	0	47350800	0	0
ASV44	140779381	13381849	0	0	319255391	15083917	75489530	265854955	48456818	75600788	45072432	0	7942825	10604396	384702565	158106667	18021758	0	37903281	486750	10911681	25896674	77540969	0	0	101461399	348781330	50306029	41944444	0	117211154	287827208	14076172	32393693	127947588	10268125	0	0	160862937	71455170	969474	0	15497303	1186649	134128317	0	87615360	15218824	12276271
ASV45	95887010	29000342	49101316	0	262703913	58607751	220178742	830225225	23481818	43078821	21077568	22867330	2525932	1174039	37340852	34118519	2410052	9388077	140267925	0	4941121	38525345	32120705	16642588	98289925	11392421	108012979	61874692	191283333	1144573	94950405	89324242	6789561	2006932	138076803	31709125	0	36083690	174676923	33167635	1168947	4980894	32034323	731050	88086337	4719812	285384960	237902844	97603186
ASV46	13035876	0	0	466437769	312553043	0	0	0	0	21629855	18699459	44178352	353164	0	319777176	0	0	284712	0	1021228	0	0	0	0	1446651866	0	0	407306551	0	0	79468918	0	0	0	96116670	0	0	0	165151049	0	0	1987811	0	215810	0	0	0	168924855	0
ASV47	29408660	12123288	0	0	499033652	87521155	39308709	741085586	21544773	16377472	16888919	0	1307458	5214609	18471704	144305778	0	0	0	70745	1516745	58348352	52746256	5668747	780050224	0	142069096	200750342	632650000	0	87217810	7827382	4028174	0	164822442	0	0	311995989	250482517	0	0	0	21241852	1229996	43585743	0	104015520	202818407	24295035
ASV48	32964948	3885616	5384685526	0	108777565	0	25198007	55810811	4240227	0	0	0	1216102	3319514	222710833	50499556	0	0	109400141	0	0	0	6207048	0	0	5012105	0	651084052	138111111	0	111091892	0	0	349602	0	30869125	0	0	0	13088943	1298947	11809	21161300	0	19089901	13207765	0	0	5454953
ASV49	2159510103	0	0	0	0	0	0	0	109624091	0	0	0	5987175	713094	0	1456000	0	0	627179591	0	801621	353793839	206167	0	0	0	0	0	0	0	0	0	66766895	0	193894606	0	0	0	437465734	15854566	0	765837	0	1804875	461079604	0	0	0	81456
ASV50	0	0	0	0	30277739	0	13476947	0	0	0	0	0	0	0	530962120	58074	0	0	17739767	0	0	0	137445	0	0	0	0	368810379	134238889	0	203704	0	0	0	0	74552625	0	0	0	63686	593684	0	0	0	0	0	0	0	5954202
ASV51	0	675072945	0	0	0	0	0	0	1205952955	0	0	0	0	0	0	0	0	0	0	0	0	0	0	0	0	0	0	2282722	1883333	0	0	0	0	0	0	0	0	0	0	0	0	0	0	0	0	0	0	0	0
ASV52	0	27519863	97719079	35584705	14630000	284294635	22258656	0	10155682	2976603	35185405	0	130113	69113482	0	0	14088271	2515288	0	544294	0	92108092	48244934	0	21410597	0	25254362	46085146	0	2023210	23580749	107927645	0	5078977	2664792	163765875	0	240448128	4386014	216584063	565263	1054281	47367539	0	0	0	0	129053522	3297671
ASV53	0	0	0	0	109105652	0	0	20829730	34983409	12618599	0	0	0	295807436	72382204	5276444	62362752	0	0	0	0	0	10624670	0	0	0	0	46085146	18538889	973614	0	223780341	0	0	40934057	0	0	0	35308392	49478440	3835263	0	25779612	1123013	0	34900518	38349360	0	49407261
ASV54	12562474	0	9652632	118974000	18761217	0	0	0	0	1082487	0	82815568	1556215	6685034	0	0	83127467	6685000	0	8073017	3246185	0	0	974025	86366418	0	0	36110081	0	2920843	0	0	0	2184318	192996319	0	0	0	287851748	0	3011842	0	0	0	0	0	311532480	0	30648635
ASV55	0	0	0	0	0	0	0	2581480180	122960455	0	0	0	0	0	0	0	0	0	0	4033462	0	0	310132	0	0	61124554	0	0	0	0	0	0	0	0	835594494	0	0	0	991444755	0	0	32181	0	410408	0	0	38152800	0	0
ASV56	0	29840753	0	0	1239284870	0	0	0	61300227	6432417	3280541	0	0	0	86860537	23084444	3662429	35673	406132370	0	0	348065559	0	5979073	0	0	0	0	850683333	0	0	0	5177601	21742955	0	0	0	570571123	0	0	0	0	27517446	140184	3531881	0	0	0	0
ASV57	410301031	15286644	0	0	58084783	31397669	6269404	374739640	9728182	26024203	52223784	0	8341864	39576709	42791519	212181926	14036089	0	38308467	0	536935	66744195	35505727	0	38201194	0	17140691	20415289	0	0	64451875	159738124	27534484	5207045	26508852	0	0	60072727	42107692	29203472	497105	0	22441181	1635793	159239604	0	172191600	102848191	17697064
ASV58	0	0	0	0	0	0	0	0	0	0	0	0	0	8120954	0	0	0	0	0	0	0	0	0	6252777	105817537	11269790	0	0	0	89321536	0	0	0	0	0	0	457420998	0	0	0	0	0	0	0	0	0	0	0	0
ASV59	0	0	0	0	0	0	0	0	0	0	0	91027841	0	0	0	0	0	0	2250622	1354304	4793180	0	0	1880587	0	0	0	0	5766667	0	0	0	0	7430341	0	154875	2523960509	0	0	0	0	958920	0	0	0	53285400	0	127418972	0
ASV60	0	16257534	0	0	115024609	0	0	0	0	1703757	0	6693750	0	6565595	0	12618667	4452412	367500	30344726	0	0	0	13918943	0	38385075	0	73924096	0	1005433333	0	0	0	83531968	0	0	0	0	0	0	0	6694211	0	0	0	0	0	336893760	1293022070	0
ASV61	28692784	24432534	0	0	124244522	19308398	11637013	308662162	34191818	868452	80032703	0	13640508	0	99157657	64818963	0	0	0	0	4916543	0	42390308	0	111328209	0	478837606	124137017	220683333	0	19417044	54675403	2927071	2074943	49199046	0	0	0	70127273	35010340	0	0	18337506	909047	13844752	0	91460880	26800774	111734562
ASV62	0	0	0	0	6126522	264414	0	0	0	0	0	0	0	0	0	0	0	0	0	0	0	0	0	0	0	723267221	0	0	0	0	0	0	0	0	0	293365625	0	606417	0	18415560	0	0	0	0	198561584	0	0	0	0
ASV63	0	29000342	0	6556745	0	292497630	0	0	0	0	0	175063636	0	0	0	0	2001773	0	0	934574	0	0	0	0	0	0	0	0	2953922222	0	88448180	298598579	0	0	0	0	0	0	0	0	0	855588	0	342468	13068515	0	0	148691467	0
ASV64	0	34792808	0	0	1129101217	0	0	138196396	35703409	3443502	6216757	0	0	0	79654491	11905185	0	0	0	0	0	0	0	0	0	0	0	1271700224	480038889	0	40455570	0	0	14036591	0	0	0	242903743	0	0	0	0	0	481423	0	0	70459200	0	491366
ASV65	0	0	0	1149383572	0	0	0	263906306	0	0	210000	0	0	0	0	0	0	0	0	0	0	0	0	0	0	0	295241755	0	0	0	0	0	0	0	0	89173000	0	0	0	0	0	0	0	0	0	0	0	0	0
ASV66	7816907	2510959	0	0	169855304	6659552	0	100711712	7230682	0	23315676	0	1789548	0	0	84742519	0	0	32503261	0	0	0	86103084	0	0	0	383656596	0	19972222	0	18325192	77469223	0	0	36709479	1176000	0	0	54609790	2967119	0	0	2195787	508476	13650693	0	0	2460539926	0
ASV67	0	0	0	0	99249652	0	0	24506306	21687955	0	0	0	1485819	0	0	576593	0	0	0	0	18804997	0	0	0	0	0	560695160	146740273	39911111	0	0	0	3075495	0	66849063	0	0	0	166262238	15644717	0	6461493	0	569346	676302574	0	101379600	0	64085183
ASV68	0	13341781	0	0	0	243212022	0	0	0	0	4871622	0	0	0	0	0	0	0	0	299565	3110061	229450854	0	0	0	0	322347394	0	0	0	438802382	252062165	17168926	853125	76034889	173761000	0	0	161019580	0	0	0	0	1113175	0	0	0	440972271	10195191
ASV69	0	0	0	0	0	6776387	8266073	0	6373636	0	0	161853920	0	0	0	0	0	59904	0	0	0	0	328265198	0	0	0	0	0	0	0	0	0	0	0	0	0	0	197993316	0	0	0	3827119	0	0	0	0	0	69620134	3463212
ASV70	0	0	0	0	16531565	0	0	0	0	0	0	1426250	0	0	0	576593	0	153310769	0	0	839433	0	0	0	0	693741	0	0	0	0	0	24412316	0	0	0	0	0	0	0	0	0	0	0	0	0	143732647	0	0	0
ASV71	33438351	7389041	34645395	0	8316000	0	29918232	13735135	7942500	90516950	0	7434318	548136	0	31525861	576593	6176845	767981	0	0	206550	0	3740969	571822	0	0	120271543	0	19683333	67494	0	22407800	2626770	0	53235698	0	5210025	0	168327972	22461157	50057895	0	2871528	1016030	0	14913953	193445280	27215249	0
ASV72	3787216	18760274	0	0	307196522	0	2241993	47089189	6445227	2706691	879730	0	150678	31816726	2995028	2688000	764375	0	17603477	0	155503	51870510	1669604	75319872	84717239	0	29493457	7942150	50983333	0	10665930	183638847	0	1210682	20638041	4535125	388888105	14372460	33727273	5028025	0	9558499	853254	147255	0	0	10609200	0	113584411
ASV73	137927423	20734932	0	0	124244522	45264050	5083669	201543243	39663409	0	41052162	0	379266	8720802	29462935	11552593	2792239	0	86455580	0	561985	30860693	0	0	231821716	0	99215319	20673710	302666667	0	27002973	0	14335052	10725114	60038622	35903875	0	15122995	89619580	3617547	1692368	2378406	0	949319	115066139	20380129	89233200	120051824	12775520
ASV74	0	7183562	0	0	0	0	216021854	0	0	82394	251091892	0	0	0	0	0	0	0	523072649	0	0	0	31693392	0	0	0	0	0	52738889	0	0	0	0	0	55502087	0	0	0	61418881	0	0	115141	108158914	0	0	0	0	0	82475941
ASV75	177843299	21338014	0	0	200059391	6893221	93595841	733631532	17957045	10800248	19834595	0	2165254	3437183	120657509	4098370	16054773	0	18417532	314120	3964619	7304567	13138326	0	0	0	650289574	21173325	0	25866	2688890	0	27410221	400511	49394489	2562000	0	0	61100699	15188478	0	0	3301139	656961	0	0	59592960	50910380	7034156
ASV76	8290309	0	11338158	3449883	0	0	0	0	0	352306	0	11601307	0	53521853	0	0	302464	0	0	65158897	1466644	0	0	610372	40212388	331104	0	0	4372222	128118	25919269	35346467	0	0	23276523	0	3326324	0	34995105	996000	818158	1242345	0	0	0	131761165	74894400	15218824	28725213
ASV77	0	0	216976974	20992070	0	0	0	8330631	0	5435165	0	2926080	69209	108822	0	0	11236118	6522115	4884330	5495068	0	8972713	587665	1353740	0	78515384	0	0	0	151155	2126667	1274333	0	90682	0	99510250	83572655	0	0	0	975526	267777	33916852	25209	16855446	14581906	0	0	738363
ASV78	0	0	0	0	0	0	0	0	0	0	0	0	0	0	0	0	0	119135	0	0	0	0	0	0	0	0	0	1068529335	0	0	61445208	0	107004	0	0	0	0	0	0	0	0	0	0	393193	0	0	74491200	0	35165525
ASV79	86147629	0	0	0	890522	86002309	14846675	698007207	0	469741	3314595	36630284	2580904	49925418	463685	0	2930909	0	22896676	0	0	496034	36076652	0	24507836	20363756	0	0	0	1929042	68167432	0	2167689	79148	11568729	383250	0	201665508	17147552	24435409	0	452003	0	143874	0	4090553	33364800	18738943	0
ASV80	0	7224658	0	0	0	0	0	0	8871136	0	36072703	0	0	0	0	33940148	0	0	0	0	1478933	0	0	0	10124925	11106866	150555479	0	0	0	0	0	0	0	0	0	0	0	0	0	0	9714973	0	2013614	0	0	22634640	554649352	42367850
ASV81	504456082	439726	0	0	119637913	6425884	220338	69583784	0	0	73157568	0	0	0	0	344296	0	0	0	0	1316340	26587448	0	0	0	201053551	663887447	0	145255556	0	0	0	0	0	0	0	0	0	0	0	0	0	27599490	352613	3725941	0	181440	18943261	162913
ASV82	86384330	29480137	0	0	74696696	0	0	0	74448409	13437804	13517568	0	2613729	0	29874574	50142815	24860546	0	108869716	0	5323498	0	32725991	0	130061045	0	18660213	57274792	95972222	0	41522978	161193840	23337175	6910909	9625573	0	0	0	13833566	9984013	0	568621	57399242	1532806	28781782	0	133867440	0	18448566
ASV83	0	0	146258553	0	0	0	0	0	0	0	11567027	0	0	0	26482102	12025481	0	123956538	0	0	0	0	0	0	0	0	0	0	118783333	0	0	0	0	0	0	96041750	0	32501337	0	59362226	0	0	0	0	0	0	0	0	0
ASV84	0	0	0	0	705172696	20937928	0	0	0	0	0	0	0	0	0	0	0	0	0	0	0	0	0	157536301	0	0	0	0	1248494444	535508	0	0	25197660	1237330	36217113	0	0	0	54927972	0	1033947	0	0	420553	0	0	0	0	0
ASV85	48633402	18680137	0	0	17167652	19683497	28223675	0	97455682	12662164	11497027	0	3245706	0	23931833	6637037	28180407	0	0	1514072	4026536	58939920	25711894	0	0	0	23222872	46085146	74144444	0	10665930	52122086	7752595	8459659	29057129	22351000	0	43042513	43850350	26588189	6356316	0	8272985	1139921	29552475	0	109892160	42264780	14359979
ASV86	0	0	0	0	216021826	0	0	0	545847955	0	0	0	1226780	0	0	0	27252238	0	0	0	1291290	0	0	0	0	0	0	0	0	0	1153419679	0	0	0	0	0	0	0	0	0	0	0	0	0	0	0	0	0	819819
ASV87	0	0	0	0	945908174	0	0	0	0	0	8057568	0	0	362773673	0	0	0	0	0	0	0	0	1319824	0	0	0	0	0	0	0	0	544150	0	0	0	77884625	0	0	0	0	0	0	6092115	49802	29652277	0	0	0	0
ASV88	0	0	72532895	303797292	0	4925486	0	0	4381364	0	0	13570455	38757	20509853	0	0	1119022	0	0	0	0	17541249	935683	0	0	0	0	0	0	3510508	0	2730049	0	438693	0	1626625	218562391	0	0	0	1004737	0	0	0	0	0	0	2107401	0
ASV89	0	626269521	0	0	0	0	0	0	1192500	0	0	0	0	0	0	0	0	0	0	0	0	0	0	0	0	0	1290160	0	0	0	1556297	0	0	0	0	0	0	0	0	0	0	0	0	0	0	0	0	0	0
ASV90	56230928	12285616	0	0	0	11419011	5674265	0	13731136	0	22498378	0	3135367	0	26789648	90989630	0	0	0	0	3940041	8083525	8820264	0	125837537	0	11423032	0	53322222	0	415449781	2730049	28511325	0	0	799750	0	0	0	9323145	0	388823	24046253	0	15596832	0	451437840	108989427	30230843
ASV91	0	338904452	0	0	0	0	0	0	0	0	0	0	632768	0	0	11432296	0	0	0	0	0	0	0	0	0	0	0	0	0	0	978641838	0	37316699	0	0	0	0	0	0	0	0	0	0	7378	0	0	0	0	738363
ASV92	0	0	0	0	0	0	0	0	0	0	240448108	0	0	0	0	0	0	0	410858309	0	0	0	0	0	0	0	0	0	0	0	0	0	0	1090966	0	0	0	0	0	31185031	0	0	0	0	0	0	0	0	5870118
ASV93	38189691	0	0	0	107465217	28569050	189322371	56655856	0	0	1371622	2579659	4079379	0	39640352	182958222	0	0	0	0	0	0	17466079	0	294869776	7007487	0	59807321	391461111	0	23393342	1818483	0	0	1323000	7684250	0	0	4699301	2830352	0	0	4208094	21827	4895842	0	19071360	310219985	8697444
ASV94	0	0	0	0	0	0	0	0	0	0	0	0	0	351167761	0	0	0	0	0	0	0	0	0	0	0	0	0	0	0	0	0	0	0	0	0	0	848915774	0	0	5441459	126842	0	0	0	0	0	0	0	19951568
ASV95	0	0	0	144200	912075043	0	0	0	0	0	0	0	2915480	0	0	0	0	0	1187440921	0	0	0	0	0	0	0	0	0	0	0	89157069	0	11653055	0	0	0	0	0	0	0	0	0	0	389811	0	0	0	0	162913
ASV96	0	9107877	0	0	13679217	712455282	6203530	91744144	16453636	0	6428649	0	58927	7641429	7953620	871111	3225160	0	0	0	435314	23023349	0	0	21594478	0	4914894	31036408	170927778	0	0	0	0	10593068	1612406	0	0	0	0	3857673	202105	150274	719001	260386	507714851	0	11985120	0	0
ASV97	0	2218151	251525658	0	14630000	9500470	0	80247748	13444773	15545955	701892	81652216	0	2456016	0	15883259	0	590962	0	1166103	2015868	26359640	22581498	0	266471716	0	32213032	0	5205556	508430	99171147	6008899	2167689	1037670	110188574	0	0	0	152286713	928138	0	914635	23604709	633597	0	0	0	22048905	44714320
ASV98	0	0	0	0	261706261	0	51545404	352541441	73292727	0	2431081	0	10904576	0	79219194	78018370	0	0	0	0	0	0	4902203	31925011	0	0	0	138169298	0	0	0	0	0	0	8460432	0	0	0	19668531	4649044	0	0	150336817	0	39427327	0	54371520	0	0
ASV99	0	0	242508553	10107131	0	965420	0	0	0	0	0	5329545	0	0	0	0	0	0	0	0	0	0	901322	0	0	0	0	0	93605556	0	0	0	0	0	0	3753750	1154099	0	0	7135912	0	251244	0	0	0	0	554400	56053373	0
ASV100	13509278	0	0	0	0	0	0	0	0	0	0	6856023	0	0	0	0	0	0	0	173091586	675895	0	0	668196	17767463	0	0	0	5766667	0	0	0	0	249375	7396770	0	0	0	14465035	0	1764211	0	0	0	0	0	22831200	5662547	3878377
ASV101	16118763	6362671	0	0	0	19431381	13751801	0	0	0	46209459	0	0	5134984	0	80299852	0	0	0	0	2774949	0	34187665	0	17951343	0	139988457	0	16822222	0	15782969	0	24641931	6436420	23374245	0	0	0	43218881	3137296	0	0	25254533	11879710	24806337	0	67037040	47004974	4293542
ASV102	9716289	9148973	0	0	284096522	0	3650338	47089189	2818636	815417	4094054	0	0	0	0	14398222	76341	0	57941556	0	0	0	0	0	15762015	2920370	5410479	37307433	46900000	0	986521100	0	4963594	0	201764950	0	0	0	360250350	0	0	428385	0	396574	0	0	0	91575637	6119742
ASV103	34627629	7020205	28064474	12176187	4573130	13854083	7464225	27054054	28294773	127853	913784	1518523	253898	4382962	30286213	0	328556	3615096	1414466	385880	244835	4335709	9138326	11016888	101226269	0	19843883	0	35844444	740820	19596303	4367149	2091751	1856989	51563156	0	44343253	0	111505594	15154025	3692105	0	4208094	1834695	5871683	35637988	68644800	304522413	1975975
ASV104	1108851959	611301	1201973684	0	4258435	2564204	8063907	0	1828636	13979521	5225405	0	0	0	0	34417185	0	0	0	0	0	4225479	483700	0	25605373	14565061	0	36110081	0	0	11586671	0	1860485	0	4589155	2710750	0	915241	7376923	0	0	123998	5237369	0	22289109	0	6511680	13140611	7780402
ASV105	0	31319178	0	0	0	0	3264179	0	0	0	56174054	0	0	0	0	0	0	0	0	0	0	0	0	0	1082976269	0	0	0	0	0	0	0	4245633	0	0	0	0	0	0	0	0	0	0	0	2162376	0	0	0	0
ASV106	0	0	0	0	0	0	0	0	0	0	0	0	0	0	3179556	13211852	0	0	0	0	0	0	0	0	0	0	0	73951585	33816667	0	0	0	0	1290625	0	0	790696808	0	0	0	0	356938	0	0	0	0	0	0	0
ASV107	179985155	4507192	110751974	0	121613130	0	9878854	197362162	0	11675329	15362162	0	437006	10765417	0	2335407	0	0	18281242	0	1291290	0	0	2105461	87463955	0	145009840	0	0	543187	0	0	16337058	10196932	7588455	1626625	0	0	11944056	17011346	4616579	9341206	5052398	1049539	16567129	3445729	117603360	9200179	16945563
ASV108	0	0	0	94772380	0	0	0	0	0	0	0	227761307	0	0	0	0	0	0	0	0	0	0	0	6654337	0	2958911	0	0	0	258256	0	0	0	0	0	0	0	0	0	66585836	0	0	0	0	0	0	0	0	0
ASV109	13035876	0	0	0	24184696	42884320	23096848	0	25852500	23920788	4411892	0	0	0	54435694	7640889	0	0	0	0	5360837	0	0	0	150282164	0	105080426	5745569	0	0	0	0	4891107	24174261	16342051	0	0	31417647	24093706	3411874	1908684	0	1985457	758103	172224950	0	0	0	2469969
ASV110	1748949278	0	0	0	0	0	38522762	0	1687500	0	98917568	0	0	521992	0	0	0	0	0	0	0	0	0	0	0	0	0	0	0	0	0	0	0	0	0	0	0	0	0	0	0	0	0	9084936	0	0	0	0	0
ASV111	0	0	0	0	0	0	0	0	0	0	0	0	0	0	0	228148	0	0	0	0	0	331387778	0	0	0	0	0	0	0	0	2126667	0	89072002	0	125068560	0	0	0	362952448	0	0	514593	0	0	1180990	0	0	0	278609865
ASV112	0	0	376613816	82185440	20990870	1592635	5937762	36658559	0	0	0	33658068	0	1212083	0	1688296	0	1097115	2530569	5392505	0	11882782	0	47224782	52836940	10251953	12934362	0	6611111	1511143	2688890	8376182	0	413239	3337567	8755250	150009599	0	2658042	0	218421	825770	0	0	6453861	3790376	0	3572658	3050674
ASV113	32018144	5085616	0	0	0	0	0	0	151688864	2097733	0	61862898	124972	8640291	1570852	0	2258337	0	0	0	0	3464893	0	0	10854701	0	3424043	0	2705556	0	0	4367149	0	5064659	11275564	6129375	10725157	7220856	18880420	4270063	4453421	553269	0	0	1474851	49293424	0	0	0
ASV114	0	0	0	0	0	0	0	0	0	0	0	0	0	0	0	0	0	0	0	0	0	0	0	0	0	0	798670	0	0	0	0	0	0	0	0	0	1008178	0	0	0	0	0	0	0	0	0	0	0	8198195
ASV115	782470103	0	0	0	0	0	0	0	22620682	0	74368378	0	0	0	0	12738963	0	0	0	0	0	0	0	0	0	0	0	0	0	0	0	0	36422700	98781534	0	0	0	0	0	0	0	0	0	0	0	0	0	0	0
ASV116	0	1588356	12392763	0	0	26263110	0	0	27791591	0	9972162	0	238475	57247458	11928065	8706963	5204707	0	108070396	0	0	0	796476	0	0	0	0	11689260	158083333	0	21405193	0	5246636	18871761	77714948	26522125	0	0	90569231	2556818	207632	0	0	147255	46197228	0	44548560	9200179	0
ASV117	15645361	19164041	0	0	24827478	148139685	9878854	0	0	18912746	5473243	0	0	0	0	4276741	0	0	0	0	1990817	0	16259031	0	0	0	8244734	115436830	130372222	0	9565929	1818483	7617977	1653750	144834625	0	0	0	267654545	0	0	0	719001	2607861	19866139	0	222531120	0	14777771
ASV118	14219381	0	0	0	632471304	0	227883748	0	0	2725633	0	0	5557684	521992	0	7109926	0	0	0	0	4026536	0	0	0	0	0	0	0	0	0	0	4004383	0	0	0	0	0	0	0	91805308	0	0	0	7130040	0	0	10609200	0	5539037
ASV119	77834227	0	0	0	154294609	0	39381397	862772072	0	0	0	0	1296780	0	0	136772741	0	0	0	0	2601013	0	23755066	0	1252687	0	0	0	0	0	0	0	0	0	89287436	0	0	299465	257477622	11238931	0	0	0	11067	0	96353	0	113291794	19867484
ASV120	804113814	0	0	0	0	0	0	0	0	0	0	0	0	0	0	0	0	0	602481681	0	4953410	1642425	0	0	0	0	0	0	0	0	0	0	5529678	0	109000881	0	0	0	327786014	0	0	0	83535	0	0	0	0	0	162913
ASV121	234403299	0	0	0	0	0	0	0	0	0	0	0	0	0	0	166187259	0	0	0	0	13087779	0	6242291	0	0	0	0	0	115816667	0	0	258266400	27534484	0	125170041	0	0	0	209946154	0	0	0	0	0	0	0	0	210162204	19031899
ASV122	0	0	64648684	112417255	0	0	0	0	0	0	0	6832557	0	5412789	0	0	0	272596	12697047	37787137	0	0	0	11916384	0	48102892	0	0	0	0	0	0	0	0	0	71183875	215786585	0	0	0	491316	158836	0	0	0	15606212	0	0	0
ASV123	270052784	0	0	0	1282927130	0	0	411631532	0	0	0	0	17120734	0	0	0	0	0	0	0	5274342	0	0	0	0	0	0	0	0	0	0	0	27348090	0	0	0	0	0	0	128415	0	0	0	0	0	0	214124400	0	0
ASV124	0	0	0	0	0	264414	163550	876577	0	25571	0	0	4746	0	236682898	116148	0	119135	11470439	0	0	95533	0	0	356269	0	0	360678720	0	0	0	0	0	0	0	35210875	763568859	0	0	0	0	0	0	3689	0	0	0	0	0
ASV125	3077113	0	0	0	13993913	0	872265	0	1333636	0	6782432	0	358305	0	26690287	0	31602700	0	0	57479884	181026	0	0	610372	0	0	0	0	21694444	0	4937780	0	0	375057	55799010	0	0	0	168166434	20384591	1483158	0	953198	653579	2750099	0	46347840	56257692	0
ASV126	0	3304110	9859868	0	0	0	38595450	0	0	149332084	0	0	0	0	104452185	0	8470453	0	0	0	0	0	0	0	0	0	18660213	0	0	0	0	0	0	0	13906529	0	0	0	59358042	5613723	3104211	0	0	1096267	0	0	77923440	40822874	0
ASV127	65727835	0	0	0	0	0	43108967	64809910	18245455	0	28964865	0	0	0	0	0	0	0	0	0	498650	38642923	0	0	0	0	0	42303580	0	0	0	23863516	0	2348977	0	0	0	0	0	5959296	0	705609	16362491	1339745	0	0	0	0	78694786
ASV128	18254845	0	0	18280667	108449478	0	51979265	586486	0	82394	0	24606989	0	0	0	74716444	0	0	41001110	0	0	0	15372687	17996971	41126045	52556	638936	0	0	0	0	0	3444831	5335114	18976775	0	0	0	31044755	161824	1716316	0	0	0	90204356	0	21445200	0	58380606
ASV129	0	0	0	0	0	0	0	0	0	0	0	0	0	0	0	0	0	0	0	0	0	0	0	0	0	0	0	0	0	0	0	0	0	0	0	0	0	0	0	0	0	0	0	0	0	0	0	0	894312679
ASV130	102295258	6773630	0	0	93672174	2674890	6269404	0	4097045	1538022	5827027	0	8848870	0	5583148	31430519	806411	0	6947093	0	3122350	0	8254626	0	8676866	0	23730745	0	27744444	75173	10111856	11836415	4318120	1290625	40836336	0	0	3943583	62686713	7516981	0	1939688	24368461	2848265	14720792	0	101379600	18114311	40357715
ASV131	0	0	0	0	49969652	0	0	178399099	0	0	11389189	0	13037797	4185666	0	29821037	0	0	81243418	357108	0	0	17572687	0	0	0	0	0	0	0	34548161	73092772	2398955	4356705	21615257	0	0	0	33570629	0	0	0	13893722	2673957	5871683	0	64421280	13975398	0
ASV132	0	0	0	0	0	0	0	0	0	0	0	0	0	2612613	0	0	0	0	0	0	0	0	0	0	0	0	0	0	0	0	399259	0	0	0	0	0	0	0	0	0	0	97427	0	0	0	0	0	0	0
ASV133	0	2302397	0	3991727	218686696	0	7464225	90066667	1687500	0	0	0	2378418	0	2635435	0	0	0	0	905464	0	2711655	0	0	172905224	0	294717500	53329559	0	0	0	35165083	0	0	0	2934750	0	347413369	0	0	0	372881	0	0	0	0	0	0	0
ASV134	0	0	0	0	114368435	0	0	0	0	0	0	0	8482655	295500	0	0	0	0	155804955	0	0	0	0	0	33087015	0	0	0	0	0	70823729	0	20965834	0	31898572	10416000	0	0	74087413	0	0	0	26829771	2670575	0	0	262760400	0	0
ASV135	0	0	0	145019635	0	0	1864921	1845691892	0	0	0	0	0	0	0	0	0	0	0	0	0	0	0	0	0	0	0	0	0	0	122988193	0	0	0	0	0	0	0	0	0	116316	0	0	825121	0	0	62808480	0	0
ASV136	0	0	0	13572308	20669478	0	0	0	0	0	3032703	0	0	1327982	38906972	0	0	0	223607259	0	561985	0	7795595	3278017	0	0	0	700873238	14250000	0	0	0	9654501	16828239	0	0	0	70587701	0	0	7970263	0	0	297892	0	0	0	0	0
ASV137	0	0	0	0	0	0	0	0	0	0	0	0	0	0	0	0	0	0	0	0	0	0	0	0	0	0	0	0	0	0	0	0	0	0	0	0	1490558099	0	0	0	0	0	0	0	0	0	0	0	0
ASV138	0	0	0	468008678	0	0	3779815	464011712	0	0	455946	0	0	0	0	0	0	0	0	0	0	0	0	0	0	0	0	0	0	0	0	0	0	0	0	0	0	0	0	0	0	0	0	2845191	0	0	19469520	0	0
ASV139	2321130722	0	0	0	0	0	0	0	1969773	0	0	0	1140565	0	0	0	0	0	0	0	0	0	0	0	0	0	0	0	0	0	0	0	0	0	0	0	0	0	0	0	0	0	0	0	0	0	0	0	0
ASV140	0	352397	103056579	16427912	17803739	3677204	1926252	11748649	2677500	2668809	455946	5560625	18884181	713094	2905130	3982222	76341	0	0	0	206550	7969621	553304	15446260	10854701	43661897	4415213	14816159	13111111	0	4750372	14389733	0	0	0	29335250	28759606	138603743	2971329	1029409	84737	0	7064706	74396	0	0	4767840	0	1148273
ASV141	0	0	0	0	103193391	0	4429470	215473874	0	0	10751622	0	9892542	0	0	0	0	0	31965469	213588	738758	0	13777093	0	0	0	0	0	0	0	10111856	73822956	0	1304148	23964333	0	0	0	33888811	0	0	0	4281188	6932060	13262574	0	57783600	0	0
ASV142	0	0	0	0	0	0	0	0	0	0	0	0	0	0	0	0	0	0	0	0	0	0	0	0	0	0	0	0	0	0	0	0	0	0	0	0	0	0	0	0	0	0	0	0	0	0	0	0	0
ASV143	0	0	0	248120676	0	282806536	0	0	0	0	17492432	0	0	0	0	0	0	0	0	0	0	0	0	0	0	0	0	119795538	0	0	0	0	0	0	20540320	0	0	0	37051049	0	0	0	0	0	0	0	0	345835652	0
ASV144	63828454	2636301	208825658	0	234675913	4581133	3716212	7756757	14518636	3718149	561892	0	84237	7043350	3908204	2157037	3008216	189808	60759439	0	1065834	30978272	1880176	0	24145821	362637	46691489	11155190	162861111	0	16328895	15664066	5743686	1761932	20931206	0	0	55371123	24406993	5372553	196842	4597090	0	119587	22965545	0	10024560	11278392	8529276
ASV145	202321649	178767	0	0	29313565	7834044	0	2320721	1120909	112700	29532432	0	0	0	37028574	10602667	3318412	0	0	0	0	0	8254626	0	0	0	16468989	0	312644444	0	7903707	0	0	10241080	136190026	0	0	67188770	209789510	0	0	70266	2407609	0	0	0	5150880	11897185	0
ASV146	14698557	568151	0	141561013	361879913	0	4038768	47934234	10728409	886446	13731351	0	2663164	71663	1570852	0	0	0	0	0	1591425	0	10163877	9447912	29800149	331104	65343511	11155190	19972222	0	46876313	24230933	0	6594318	18488167	1100750	0	1328877	29302098	659824	0	51371	3338431	257005	22483168	0	135087120	10239285	34915901
ASV147	74988041	8044521	0	0	109761826	11904796	37023556	0	9513409	0	6180811	0	452825	0	0	15348148	976003	0	0	0	2886496	31786625	33403524	0	16491791	6888359	0	0	59466667	0	32397049	57410103	10921287	2914943	0	0	0	0	0	13018994	0	0	15458519	1771981	17825743	0	79133040	25353031	10526272
ASV148	0	10617123	0	0	0	0	0	0	0	163872264	0	0	0	0	0	0	0	0	0	0	0	0	0	0	0	0	0	0	0	0	0	0	0	0	0	0	0	0	0	0	0	10625770	0	0	0	0	0	0	0
ASV149	0	1756849	0	0	0	0	0	30446847	0	0	16605135	0	4245480	0	0	15232000	0	0	0	0	14772316	0	0	0	0	0	290347340	0	26011111	0	104777075	0	0	0	35333860	0	0	0	48280420	0	0	0	0	2321036	0	0	28985040	507370007	0
ASV150	0	0	0	0	0	0	0	0	0	0	111108919	0	0	370703	0	0	0	0	0	0	0	0	0	0	0	0	0	0	0	0	0	0	0	0	0	0	0	0	0	0	0	0	0	2654282	0	0	25608240	0	0
ASV151	103957938	0	0	0	0	0	223490623	18559459	11299091	0	0	0	191808	0	0	0	0	0	56865972	0	1878798	0	10128634	0	0	0	0	0	28316667	0	0	7464616	818061	0	135295497	0	0	0	218845455	5890390	0	683172	6092115	154018	0	0	0	62836754	0
ASV152	0	0	0	0	0	0	0	0	9871364	0	124231081	0	0	0	0	0	0	0	21541146	0	1641526	12672762	0	0	0	0	0	0	0	0	189265254	0	0	0	0	0	0	0	0	0	0	0	0	0	0	0	87413760	588525391	0
ASV153	0	37024315	0	0	0	0	0	167243243	18388636	0	0	50730114	0	0	0	0	0	0	0	0	0	0	0	0	0	0	0	62796395	21983333	1199134	23580749	256987416	0	0	0	0	0	0	0	72601509	0	0	25940716	0	0	0	0	3992971	0
ASV154	0	0	0	0	1826855130	25242348	0	0	0	0	0	0	0	0	0	0	0	0	136017159	0	0	0	0	0	0	0	0	0	75027778	0	0	0	0	0	0	0	0	0	0	3788767	0	5979966	0	0	0	0	0	11897185	0
ASV155	27030103	0	0	0	93022696	39865077	10146894	0	0	0	3386486	320966	1680791	79308247	6335454	0	0	0	287314	0	0	41909402	58287225	9086186	0	24526	0	0	0	3637	0	0	7272804	2956307	0	36778875	0	0	0	16731547	0	0	0	178305	0	0	181440	3158183	0
ASV156	0	0	0	0	0	0	0	0	0	0	0	0	0	3397370	0	0	0	0	0	0	0	0	0	0	0	0	0	0	0	0	0	414307098	0	0	0	0	0	0	0	0	0	0	0	21875845	0	0	0	0	0
ASV157	0	350882877	0	0	0	0	0	0	0	0	0	0	0	0	0	0	0	0	0	0	0	0	0	0	0	0	0	0	0	0	0	0	0	0	0	0	0	0	0	0	0	0	0	0	0	0	0	0	0
ASV158	0	0	0	0	0	0	0	0	0	83058869	0	0	58927	0	0	0	0	0	0	0	1591425	0	0	0	0	0	0	0	0	0	0	0	0	17128125	0	0	0	0	0	0	0	0	0	0	0	0	234833760	0	94578788
ASV159	231551340	10494863	0	0	287913	0	13408801	63403604	347727	452694	0	0	0	0	0	0	0	0	0	0	927346	0	0	456173	0	82338	64483404	0	299338889	0	24843713	6734432	0	0	6231629	0	9564426	0	13833566	0	0	459975	0	0	99802	0	7287840	636307	0
ASV160	0	0	0	0	190089565	0	0	25925225	6944318	0	0	0	0	0	0	0	0	0	0	0	0	0	0	0	178134	0	0	0	0	0	0	0	0	0	0	152217625	0	165986096	0	0	0	0	0	0	0	23833271	0	0	0
ASV161	0	0	78294079	19934601	0	0	1551450	0	0	320106	0	3688523	0	1910136	629287	1161481	0	1883269	710917	1731721	91222	0	1564758	1598531	0	0	2600798	0	0	1035855	0	4915949	0	0	0	2113125	56149548	0	0	861321	0	396795	267015	0	0	223094	0	0	2719593
ASV162	24899794	2929110	0	0	242677217	0	0	0	15592500	2134668	60765676	0	1420960	0	2635435	18977778	0	0	6261961	0	3060432	20047142	657269	0	14124328	0	105940532	0	154500000	0	4937780	5460099	15436155	0	11275564	0	0	24707754	20300000	3171748	0	818389	490770	942556	0	0	26404560	20601162	2885134
ASV163	0	0	0	0	104177652	0	0	0	30667500	0	807838	0	0	0	0	0	8203744	71346	0	0	2712559	0	66263436	0	0	0	70831809	0	0	0	0	0	14466218	0	69810778	0	0	23195455	100085315	0	0	833151	0	219499	0	0	104217120	0	21370486
ASV164	0	21740753	0	0	0	0	0	0	0	16377472	0	0	0	0	0	0	0	0	0	0	0	0	0	0	0	0	0	0	2251944444	0	0	0	0	0	0	0	0	0	0	0	0	0	0	0	0	0	0	0	0
ASV165	0	782877	0	0	166540957	46586122	0	142112613	0	0	9368649	0	787006	0	0	37524148	0	0	0	0	0	5099969	0	221661	0	0	393654309	55655351	0	0	3071853	0	0	4625170	19563104	6832875	14356588	4258021	30883217	0	0	0	16205862	545674	40198020	0	17690400	182199732	5620493
ASV166	0	0	0	0	556535913	0	0	0	0	0	31914324	0	0	17424794	515726750	0	0	0	0	0	0	0	4127753	0	0	0	0	0	132155556	0	0	0	5812720	0	0	0	0	0	0	4580138	0	0	0	0	18601980	0	0	0	0
ASV167	0	0	0	0	0	0	0	0	0	0	0	0	48264011	0	0	0	0	0	0	0	0	0	0	0	0	0	0	0	0	0	0	0	0	0	0	0	0	0	0	0	0	0	0	0	0	0	0	0	0
ASV168	0	0	0	0	0	0	0	0	23338636	0	0	90283295	0	15320017	0	0	0	0	0	0	0	0	0	0	24507836	0	0	200957079	220683333	0	0	0	15111692	2762614	0	0	0	0	0	0	1133684	560945	4795825	0	113136634	0	0	0	0
ASV169	0	0	0	0	173832522	0	9540397	0	0	0	0	0	0	0	0	3509333	0	0	106202858	0	0	0	0	0	0	0	283011862	0	475161111	0	0	0	5671199	0	63590425	0	0	0	122925874	0	0	0	8690662	3331533	5089901	0	0	75364408	10526272
ASV170	0	0	0	0	319596870	0	0	0	34480227	1574957	0	0	0	9041075	0	35910519	1511356	0	213558653	0	384740	0	0	0	0	0	0	0	0	0	58251132	0	0	0	12929314	0	0	0	19041958	3788767	0	0	69106128	0	0	0	26202960	0	0
ASV171	0	0	0	0	0	0	0	0	0	0	0	0	0	0	0	0	0	0	0	0	0	0	0	0	0	0	0	0	0	0	0	0	0	0	0	0	0	0	0	0	0	0	0	0	0	0	0	0	0
ASV172	0	0	0	0	94656435	0	0	0	0	0	0	0	0	0	0	0	0	0	0	0	0	0	0	0	0	0	0	0	0	0	0	0	0	0	342942533	0	0	0	675387413	0	0	0	0	0	0	0	0	0	0
ASV173	0	0	0	0	0	0	0	0	0	0	18379730	0	0	0	0	0	0	0	0	0	0	0	0	0	0	0	0	0	0	0	0	0	0	0	0	0	0	207344118	0	0	0	0	0	0	0	0	0	0	0
ASV174	0	0	0	0	0	0	0	0	0	0	0	0	0	0	0	0	0	0	0	0	0	0	0	0	0	0	0	0	0	0	0	0	0	0	0	0	0	0	0	0	0	0	0	0	0	0	0	0	649110457
ASV175	20390928	2134932	0	0	125891652	3566519	5806013	74918919	0	0	27472162	0	135254	0	0	16596741	0	0	5709435	0	0	2494870	0	0	0	0	151767819	97648825	21694444	0	110040781	0	0	696420	28955649	4942875	0	0	57302098	1333220	116316	0	13425328	653579	40297822	0	106243200	30104899	9028525
ASV176	0	0	0	0	0	0	0	0	0	0	0	0	0	0	0	0	0	0	700433484	0	0	0	0	0	0	0	0	0	0	0	0	0	0	0	0	0	0	0	0	0	0	0	0	7019675	0	0	0	0	0
ASV177	195191753	19244178	0	0	74696696	5964696	3391384	2030631	0	1445210	0	0	0	0	6619343	0	25837033	1332019	0	0	295881	0	0	0	0	0	0	0	489188889	0	0	0	5177601	1357443	63394982	0	0	2579144	73455944	0	412368	833151	0	552437	0	0	44548560	0	2966590
ASV178	0	0	0	0	0	0	0	0	0	0	0	0	0	0	0	0	0	0	0	0	0	0	0	0	0	0	0	0	0	0	0	0	0	0	0	0	0	0	0	0	0	0	0	0	0	0	0	0	0
ASV179	0	0	42718421	39574247	0	0	0	3752252	0	0	0	0	0	28051308	4187361	0	0	8689423	0	0	0	0	0	30325195	10308806	0	0	0	0	6684758	0	0	0	0	0	0	19301304	0	0	0	4754737	0	0	0	0	9105353	0	0	0
ASV180	0	0	0	1400491	0	0	0	0	0	0	0	0	0	0	0	0	0	35673	0	0	0	0	0	0	0	0	0	0	0	0	1743704	0	0	0	0	0	0	11375936	0	0	23527368	0	0	0	0	0	0	0	0
ASV181	0	0	0	0	0	0	0	101834234	0	0	0	0	0	0	0	124008889	0	0	0	0	0	0	0	0	0	0	112153777	89215674	0	0	99521518	0	41765984	0	0	0	0	0	0	34726365	0	0	0	267150	0	0	116998560	0	10526272
ASV182	30118763	4340753	27852632	0	0	0	0	394156757	29086364	2153610	2079189	0	311243	15603131	0	0	1119022	0	0	0	0	114433318	2686344	8380083	20864701	0	0	0	36133333	288972	12311856	112671513	5881755	0	0	0	0	0	0	9218742	0	0	0	1396618	13262574	0	0	0	7780402
ASV183	12799175	0	0	0	53859826	0	0	554816216	0	254759	2784865	0	1205028	560035	0	25229037	0	0	0	0	2190277	0	0	0	0	0	44983564	0	0	0	61086689	0	0	1157386	17510952	0	0	0	39420280	0	0	0	4721240	1947519	1280792	0	72878400	217097364	41950057
ASV184	0	0	0	0	252024348	0	76738868	0	0	0	0	0	0	751137	0	74716444	0	0	0	0	0	0	0	0	0	0	0	0	0	0	0	0	0	0	0	0	0	0	0	0	0	0	0	0	0	0	559152720	0	0
ASV185	0	0	0	0	0	0	0	61997297	0	0	0	33774205	0	42253023	169264019	0	0	0	0	0	0	0	0	0	0	0	19503936	0	516361111	0	0	0	11518437	1572614	0	0	0	0	0	0	0	0	0	0	0	0	0	0	38097957
ASV186	12562474	7265753	0	0	64586261	65630105	690543	0	0	159106	983784	0	0	0	151043083	0	0	35673	0	0	498650	0	0	0	1792836	0	206122447	32733375	0	0	0	0	0	0	657741	0	0	0	2344755	0	0	0	2055567	0	0	0	5735520	0	1313813
ASV187	0	0	0	0	0	227015105	0	0	0	0	0	0	0	0	0	99161481	302464	0	0	0	4595611	0	0	0	0	0	0	0	0	0	0	0	26737133	0	0	0	0	0	0	0	0	0	47658421	0	0	0	299587680	0	0
ASV188	0	0	0	0	0	0	0	696626126	0	0	0	0	0	0	0	0	0	0	0	0	0	0	0	0	0	0	0	0	0	0	0	0	0	0	0	0	0	466681016	0	0	0	0	0	0	0	0	0	0	0
ASV189	313784742	0	0	0	0	0	0	0	278182	0	0	0	0	0	0	0	0	0	0	0	0	0	101666079	0	0	0	0	0	144961111	0	0	0	0	0	0	0	0	0	0	0	0	0	0	0	196255050	0	0	0	0
ASV190	110608660	4423973	0	0	22269739	0	0	0	4309773	0	1161622	0	0	1289939	3179556	0	0	0	0	0	511411	0	1775330	0	0	0	172754415	0	103661111	0	0	0	6371901	1277102	92651313	0	0	0	123875524	0	0	736019	0	150637	6647921	0	49155120	0	1313813
ASV191	6160000	3428425	0	2427372	23870000	0	2114788	0	2749091	0	0	0	13447119	24989251	0	0	0	732308	0	1267650	0	20734241	7653744	0	1436567	0	0	0	0	208545	0	0	6720527	566761	1706369	875000	0	2056952	4072727	1333220	378947	2255588	0	294510	0	0	14535360	0	0
ASV192	119164536	17509932	0	0	25148870	3566519	8668132	0	0	0	2113243	0	0	2573685	0	0	302464	0	0	0	0	12106916	2827313	0	16129776	0	128741543	13515438	174816667	0	0	0	0	800625	0	0	0	0	0	2522365	0	1562674	15066201	383048	3332277	0	128983680	16047774	0
ASV193	0	0	0	0	0	0	0	0	0	0	0	119025852	0	0	0	0	0	0	0	5846083	0	0	0	0	16491791	0	0	0	0	0	0	0	0	0	18292724	0	0	0	15253147	0	0	475622	0	0	0	0	7096320	0	0
ASV194	0	0	0	0	0	0	0	0	0	0	0	0	0	521992	0	208801185	0	0	0	0	6826536	0	0	0	0	0	0	0	0	0	0	0	17168926	0	0	0	0	0	0	0	0	0	0	6116776	0	0	0	0	0
ASV195	0	0	1375886842	0	0	0	0	0	0	0	0	0	0	0	0	0	0	0	0	0	0	0	0	0	0	0	0	0	0	0	0	0	0	0	0	0	0	0	0	0	0	0	0	0	0	0	0	0	0
ASV196	0	0	0	0	173504435	34638282	0	0	0	12312	0	0	0	0	0	0	0	0	0	0	0	0	171806	0	0	0	0	0	0	0	0	0	0	0	243860390	0	0	0	491140559	0	0	0	0	0	0	0	0	0	0
ASV197	0	0	0	0	0	0	0	0	0	19623039	0	0	0	0	0	0	99617576	0	0	0	0	0	0	0	0	0	0	0	0	0	0	0	0	0	0	0	0	0	0	0	0	0	0	0	0	0	0	0	0
ASV198	0	1250342	0	0	355157478	0	45553126	60029730	6516818	206459	0	0	379266	0	5677778	4745481	0	0	6121988	0	2874207	0	8289868	0	0	0	32041011	14040895	207472222	0	0	10924849	0	1925000	0	0	0	0	0	1909522	0	944159	2337499	167852	100517228	0	115169040	17285361	10944064
ASV199	0	73185616	0	0	0	0	0	0	0	0	0	0	0	0	0	0	0	35673	0	0	0	0	0	0	0	0	0	47256656	0	0	0	0	10324137	0	0	0	0	0	0	0	748947	0	0	301581	0	0	52965360	0	0
ASV200	0	160782534	0	0	0	0	0	0	79365682	0	6038919	0	155819	0	0	3040593	0	0	0	0	0	0	0	0	0	0	0	0	0	0	0	0	0	8896364	0	0	0	0	0	0	0	0	0	0	0	0	0	0	8778900
ASV201	0	0	0	0	0	0	0	0	0	0	0	0	0	0	0	343595259	0	0	0	0	0	0	0	0	84533358	0	0	0	0	0	0	0	0	0	0	0	0	0	0	0	0	0	0	0	0	0	0	0	0
ASV202	0	0	0	0	0	0	0	0	0	0	0	0	0	0	0	0	0	0	0	0	0	0	0	0	0	0	0	0	0	0	0	0	0	0	0	0	0	0	0	0	0	0	0	0	355960396	0	0	0	205590753
ASV203	0	0	0	0	0	0	0	726726126	0	0	0	0	0	0	0	0	0	0	0	10377128	486361	0	0	0	0	0	0	0	0	0	234039344	0	0	0	0	0	0	0	0	0	0	0	0	0	0	0	0	0	0
ASV204	0	0	0	0	0	0	0	0	0	0	0	0	0	0	0	0	0	0	0	0	0	0	0	0	0	0	0	0	0	0	0	0	1625767	0	0	0	0	0	0	0	0	0	0	0	0	0	1254834000	0	0
ASV205	0	0	115453947	0	15266087	0	0	12600000	0	0	0	9123864	0	6286904	0	0	0	897212	0	3158124	0	0	0	22329968	0	19261829	0	0	0	0	0	0	0	0	0	5017250	33565033	0	0	0	9139211	899873	0	0	0	2295424	0	0	0
ASV206	50296082	11228425	0	0	0	0	8936172	0	13945909	0	11956757	0	4101525	0	0	25349333	1585281	0	0	0	927346	0	0	0	0	0	0	26143630	36133333	0	76649658	0	35942908	0	0	0	0	0	0	0	1608421	0	5164276	501713	0	0	32366880	28038362	0
ASV207	0	0	0	0	0	0	0	0	0	0	0	0	0	0	0	335415111	0	0	0	0	0	0	0	0	0	0	0	0	0	0	0	0	27655295	0	0	0	0	0	0	0	0	0	0	0	0	0	0	0	0
ASV208	0	0	0	0	0	0	0	0	0	0	0	0	0	0	294539454	0	0	0	0	0	0	0	0	0	0	0	0	0	0	0	0	0	0	0	0	109909625	0	0	0	0	0	0	0	0	0	0	52562160	0	0
ASV209	0	0	0	0	0	0	0	0	0	0	0	0	4746	0	0	0	0	0	0	0	0	0	0	65693988	0	0	0	0	0	0	0	0	0	0	0	0	0	0	0	0	0	0	0	0	0	57781376	0	0	0
ASV210	6396701	0	0	0	21948348	0	10283185	3468468	10943182	710293	0	0	0	0	0	0	0	0	0	0	423025	0	0	14265994	0	12539897	0	0	0	0	0	0	0	0	5461132	0	508688843	0	6275524	0	0	0	0	0	24906139	0	1688400	56672167	0
ASV211	0	46233	0	0	18761217	0	0	0	1403182	0	0	0	9492	943124	225478750	20346667	0	0	287314	0	0	0	0	0	0	0	43447660	337179602	0	0	0	4915949	0	2569318	0	32657625	0	0	0	63686	0	0	0	0	0	0	0	0	3463212
ASV212	32018144	0	0	0	24827478	3117630	14092530	0	0	175206	14404865	0	0	0	0	10245926	0	0	0	0	0	0	0	0	0	0	86297340	0	100705556	0	9745189	0	4677100	0	0	0	0	0	0	0	0	0	1464852	60562	0	0	1496880	718034252	0
ASV213	0	0	0	0	0	0	52245	0	0	0	0	0	0	0	965222	12440296	0	0	0	0	0	0	1530396	0	0	0	0	1981231	0	0	0	166667892	0	0	0	39375	0	0	0	0	864737	0	0	0	0	0	0	0	0
ASV214	0	0	0	0	1431229130	0	0	0	0	0	0	0	0	0	0	0	0	0	0	0	0	64965820	0	0	0	0	0	0	248655556	0	0	0	0	0	0	0	0	0	0	0	0	0	0	0	0	0	0	0	0
ASV215	0	3387329	0	0	0	0	0	37219820	0	0	0	0	145537	0	0	1335704	11782101	8142212	0	0	52465	0	310132	0	0	139499788	0	0	0	0	0	0	0	6221250	0	0	0	0	0	0	0	0	0	243478	986931	0	2262960	0	985360
ASV216	0	0	0	0	0	0	10351331	19694595	0	0	52865135	0	332203	0	39853269	49242667	0	0	0	0	0	0	0	0	0	0	68771649	0	0	0	2884445	16938399	4245633	9100398	0	0	0	5208824	0	2898214	0	0	19964954	0	0	0	16506000	0	4708707
ASV217	0	7183562	0	0	76658522	264414	452033	0	0	0	807838	21406080	4746	6127653	25460102	8823111	0	1554808	19367877	0	1803646	496034	7688987	22524644	0	6415354	35100532	0	17966667	799018	0	0	207104	79148	0	1063125	0	0	0	13438692	0	0	2337499	164471	0	0	10024560	9200179	0
ASV218	0	0	0	0	38647304	0	39524503	56372072	0	4890607	4411892	0	0	0	0	0	0	0	5985698	0	4249156	0	36325991	6927398	13032537	1783405	46519468	22672169	41944444	0	30425196	0	8777760	0	11666451	10636500	0	0	15727972	0	0	0	9414138	0	18990099	0	4571280	0	0
ASV219	0	4051027	0	0	0	0	0	366970270	22334318	0	52971081	0	0	0	42053407	0	0	0	0	0	6038623	0	0	0	0	0	0	0	0	0	0	0	9920284	0	0	0	0	0	0	0	0	0	0	0	26746931	0	0	0	0
ASV220	0	0	0	0	0	0	5410768	0	29086364	0	0	0	0	71773870	0	0	0	0	0	0	0	0	0	0	21956493	0	0	0	0	0	0	0	0	0	0	17623375	0	0	0	0	0	0	0	0	0	0	0	0	0
ASV221	7343505	0	0	0	0	8307530	3909291	254724324	3955909	4750442	631892	0	38757	0	58386481	2157037	0	0	34798085	199371	1090885	23023349	6629956	0	13946194	0	0	0	21116667	1631986	21225934	0	11518437	1532443	0	0	0	0	0	693233	0	0	1327616	1022793	25100198	0	21248640	2527714	1232357
ASV222	0	0	0	0	0	0	0	0	181468636	0	0	0	0	0	0	0	0	0	0	0	0	0	0	0	0	0	0	167164177	0	0	0	0	0	0	0	0	0	0	0	0	0	0	0	0	0	0	0	0	150880941
ASV223	0	0	0	0	0	0	0	0	376110000	0	0	0	0	0	0	0	0	0	0	0	0	0	0	0	0	0	0	0	0	0	0	0	0	0	0	0	0	0	0	0	0	0	0	0	0	0	0	0	0
ASV224	0	5456507	0	0	0	169950796	336185	131492793	22907045	0	2608919	0	311243	0	0	0	0	0	0	0	0	31323659	0	0	20680821	8438766	0	0	205072222	0	64810394	0	0	0	0	0	0	0	0	0	0	0	16875637	399956	31881188	0	19272960	0	0
ASV225	0	0	0	0	0	0	1801318	0	113246591	0	0	0	0	0	0	0	0	0	0	0	0	0	0	0	0	0	0	0	0	0	0	0	0	0	0	0	0	0	0	0	0	0	0	0	0	0	0	0	654279
ASV226	32728247	3678082	0	0	43816348	0	0	0	0	0	65964595	0	0	0	0	0	0	0	0	0	2923835	0	0	0	0	0	56091223	0	0	0	13591116	0	12509085	0	1420721	0	0	0	4542657	0	0	0	23203441	538911	4213861	0	75096000	54202829	6119742
ASV227	0	0	0	0	0	0	0	0	0	0	10609730	0	7633559	0	0	0	0	0	0	0	0	0	9173568	30113814	0	0	0	0	0	0	0	0	0	0	0	0	0	35106684	0	15048579	0	0	12376660	0	0	0	0	0	0
ASV228	0	0	72961184	0	0	0	0	26486486	0	10736795	0	1218636	0	0	0	0	0	0	0	2735348	0	0	0	59777880	4143060	0	0	0	0	0	0	0	0	0	0	0	7531488	1744385	0	0	911316	0	0	0	0	3951953	0	0	0
ASV229	359427629	0	0	0	0	0	0	0	0	0	0	0	0	0	0	0	0	0	0	0	0	0	0	0	0	0	0	0	0	0	0	0	0	0	0	0	0	0	0	0	0	0	0	0	0	0	0	0	0
ASV230	0	0	0	0	145034522	0	57274185	31291892	0	0	175946	0	119831	0	0	1456000	0	0	0	0	1115935	0	2160352	0	0	0	19168085	4039988	538966667	0	0	0	0	0	0	0	0	0	2031469	0	0	316786	554914	0	0	0	8462160	0	1560810
ASV231	755595876	0	0	0	0	0	0	0	0	0	0	0	0	0	0	0	0	0	0	0	423025	0	0	0	0	0	160438511	0	0	0	0	0	6651492	0	0	0	0	0	0	0	0	0	0	0	0	0	0	0	24878368
ASV232	0	0	0	0	0	0	0	0	0	0	0	0	0	0	0	0	0	0	0	0	0	0	0	0	0	0	0	0	0	0	0	0	0	14676534	0	0	0	0	0	0	0	0	0	0	0	0	0	0	16527771
ASV233	1174989691	0	0	0	0	0	0	0	0	0	0	0	0	0	0	0	0	0	0	0	0	0	0	0	0	0	0	0	0	0	0	0	0	0	0	0	0	0	0	0	0	0	0	0	0	0	0	0	0
ASV234	0	0	0	0	950012609	0	0	12883784	0	0	0	0	0	0	0	0	0	0	0	0	0	51165038	0	0	0	0	0	0	0	0	0	0	0	0	44279141	0	0	0	82012587	0	0	0	0	0	0	0	0	0	0
ASV235	0	0	0	0	412331652	0	0	0	0	64721935	0	0	0	0	0	0	0	0	0	0	0	0	1880176	0	0	0	0	0	3816667	0	0	0	16526903	0	0	0	0	0	0	0	0	0	0	119587	0	0	0	0	0
ASV236	0	0	6276974	0	9260087	0	1989854	0	0	2668809	5047568	1541591	7251921	0	0	0	53149	142692	0	42311	0	11096475	8785022	7327673	8309104	3938207	14109840	0	0	896016	2314075	0	0	1680795	5555095	7240625	8111854	503476	13363636	24223472	0	0	0	0	26647129	472129	0	4827759	0
ASV237	0	0	0	0	0	0	0	0	0	0	0	0	0	0	0	0	0	0	0	0	0	0	0	0	0	0	0	0	0	0	0	0	0	0	0	0	0	542679679	0	0	0	0	0	0	0	0	0	0	0
ASV238	126051959	1037671	0	0	119637913	1488099	0	6615315	8656364	0	2397027	0	119831	0	8336870	1862519	666775	0	4608067	0	0	121543146	0	1240018	23054030	0	0	0	162261111	0	0	23500749	2474893	337273	0	1813875	0	5102139	0	0	0	892493	0	342468	24423762	0	10221120	4617602	32070181
ASV239	0	0	0	0	0	0	0	0	0	0	0	0	0	0	0	0	0	0	0	0	0	0	0	0	0	130673859	0	0	0	0	0	0	19833665	17713580	0	0	0	0	0	0	0	0	0	0	0	0	0	0	0
ASV240	0	0	0	0	0	0	0	0	0	0	0	0	0	0	0	0	0	0	0	0	0	0	0	0	277901045	66903979	0	0	0	0	0	0	0	0	0	0	0	0	0	0	0	0	0	0	0	0	0	0	0
ASV241	0	0	0	0	8630696	0	0	0	0	0	983784	0	0	0	0	0	0	0	92864881	0	0	0	1250220	0	0	0	79248564	0	0	0	0	0	0	30129034	42016512	0	0	0	74880420	0	0	0	0	0	1868515	0	0	6077022	0
ASV242	0	0	0	0	0	0	0	880700901	0	0	0	0	0	0	0	0	0	0	0	0	0	62720805	0	0	0	0	0	0	0	0	169840062	0	0	0	0	0	0	0	0	0	0	0	0	0	0	0	0	0	0
ASV243	0	15245548	19586184	0	19397304	0	0	0	22835455	0	0	0	0	53811160	0	0	0	0	0	0	0	171400123	0	0	0	0	0	16616495	0	0	3259260	0	7617977	0	4303507	0	3614849	0	8478322	0	0	0	0	109135	0	0	0	0	0
ASV244	0	0	0	0	0	0	0	0	0	0	0	0	0	0	0	0	0	0	0	0	0	0	0	0	0	0	0	0	961827778	0	53280760	0	0	0	0	0	0	0	0	0	0	0	0	0	0	0	0	0	0
ASV245	0	5374315	0	0	0	0	14299238	61997297	0	0	0	0	606271	0	383250	344296	0	0	0	0	0	46590498	0	0	46429851	0	30513298	1671125	0	0	28803714	3460233	0	0	5171726	154875	0	0	7690210	0	673947	667819	2055567	0	0	0	0	280085897	0
ASV246	0	0	0	0	0	0	0	0	0	0	2784865	0	0	0	0	0	2303755	0	0	0	0	245085126	0	0	0	0	23562819	0	69144444	0	0	226882458	0	1884432	0	0	8838140	0	0	0	0	0	0	707686	6647921	0	17100720	0	0
ASV247	0	9066781	0	0	0	0	0	0	0	0	0	0	0	0	0	0	0	0	0	0	0	0	0	0	0	0	0	0	0	0	0	0	0	0	0	0	0	480087701	0	0	0	0	0	0	0	0	0	0	0
ASV248	14698557	0	0	0	0	0	34315901	0	0	0	6640541	0	374124	0	0	8586667	0	0	0	0	4409858	0	0	0	0	0	11758883	0	25433333	0	13591116	0	2015813	0	0	0	0	0	15409790	0	0	0	48328196	1768599	0	0	5150880	183017007	2966590
ASV249	4260619	0	23399342	29287958	5503826	1377414	1240252	31014414	0	1281369	1231622	3919602	69209	0	2096046	2688000	0	0	0	99178	308643	2175203	21053744	2422855	0	28660620	2269043	2584214	8577778	1226617	0	2730049	0	566761	6427072	8422750	102253797	6902674	9266434	593006	0	0	587731	46421	4601980	0	4767840	4617602	2885134
ASV250	105863093	37820548	0	0	0	0	0	0	0	0	8802973	0	196949	0	0	29402074	0	0	0	0	232073	0	1844934	0	0	0	0	25652629	0	0	0	0	0	0	0	0	0	0	0	2352189	0	0	0	1049539	0	0	72475200	21219955	0
ASV251	0	18115068	0	0	0	0	0	0	0	20646809	30705405	0	0	0	0	0	0	0	0	0	0	0	0	0	0	0	0	0	0	0	0	0	0	9947955	0	0	0	0	0	0	0	1745129	0	304963	0	0	0	0	0
ASV252	0	0	0	15630440	0	2896260	6135384	17424324	6373636	0	0	18113295	484463	521992	4371889	0	3552749	367500	0	630948	0	0	4479295	10079486	29070373	527313	0	0	0	101848	0	13296783	735219	0	12249021	7498750	20027590	0	21881119	0	373158	79418	0	0	0	2162753	0	10239285	3050674
ASV253	27030103	5909589	0	0	0	0	17533887	91744144	0	0	0	0	0	332659	0	0	0	0	0	0	2874207	0	4620264	0	0	0	0	0	0	0	0	0	16399189	0	0	3233125	0	0	0	0	0	0	13504388	0	163858218	0	51161040	17699836	0
ASV254	0	0	0	0	0	0	0	0	0	0	0	0	2849435	0	0	0	0	0	0	0	0	0	0	0	0	0	0	0	0	0	653946164	0	0	0	0	0	0	0	0	0	0	0	0	0	593267	0	0	0	1066816
ASV255	0	0	0	4194918	0	0	0	0	0	0	0	0	0	0	0	0	0	0	0	0	0	0	0	0	0	0	0	0	0	0	147579313	0	0	0	0	0	0	0	0	0	0	0	0	0	0	0	0	0	0
ASV256	0	0	0	0	0	0	0	0	0	0	0	45739	0	0	0	0	0	0	0	28953868	0	0	0	0	4321194	0	0	0	470283333	0	0	0	0	274432	1135073	0	0	0	2188112	0	74211	0	0	0	1081188	1105094	181440	0	0
ASV257	0	0	0	0	0	0	0	0	0	0	0	0	0	0	0	0	0	0	563642789	0	0	0	0	0	0	0	0	0	0	0	0	0	0	0	0	0	0	0	0	0	0	0	0	0	0	0	0	0	0
ASV258	0	6075000	0	0	0	2023077	0	0	0	0	0	0	0	0	0	0	0	0	0	0	0	0	30909251	0	0	0	309576862	0	0	0	0	0	0	0	0	0	0	0	0	0	0	0	0	0	0	0	0	0	51083687
ASV259	0	868151	0	0	0	1697171	1864921	23093694	7586591	0	9618378	0	114689	0	0	14518519	0	0	0	0	5089061	5210199	0	0	0	0	155408936	0	69438889	0	0	2730049	1228817	0	2089738	0	0	0	3289510	861321	0	0	4208094	0	0	0	0	12936292	0
ASV260	0	0	0	0	0	0	0	0	0	0	0	0	0	0	87078185	0	0	0	0	0	0	0	0	0	0	0	454226277	0	0	0	0	0	0	0	0	0	0	0	0	0	0	0	0	0	0	0	0	136829308	0
ASV261	29408660	13098288	0	0	80254087	0	12931781	0	2110909	3131920	4871622	0	952712	0	0	0	2227897	0	42349274	0	0	0	0	10331987	12308507	0	0	0	11411111	0	6608151	0	3589804	0	0	0	0	50564706	0	1467899	0	0	0	420553	0	0	43147440	0	0
ASV262	0	0	0	0	0	0	0	0	0	0	0	0	0	5016430	0	0	0	0	0	0	0	472467333	0	1523359	0	0	0	0	0	0	0	0	0	0	0	0	0	0	0	0	0	0	0	0	0	0	0	0	0
ASV263	0	20493493	9017105	0	9260087	0	0	0	0	0	0	0	0	112712182	0	0	0	0	0	0	103984	3464893	0	0	0	0	0	0	0	0	0	0	0	0	0	0	0	0	0	0	0	0	0	0	0	0	0	0	0
ASV264	0	1882192	0	0	0	192100110	0	30163063	4381364	0	3102703	0	0	0	25971102	0	0	0	0	0	0	51047460	0	0	0	0	0	40641069	64744444	0	29341492	0	2927071	0	0	0	0	0	0	0	0	0	12454229	1303162	6359604	0	14933520	0	0
ASV265	84011546	481849	0	0	0	0	1612781	0	0	10460254	10150000	0	84237	145981	0	41527111	0	0	0	0	384740	0	0	0	0	0	0	0	103072222	0	6241484	0	0	579489	3626973	13656125	0	0	6118881	1401082	0	0	10294243	311726	6647921	0	37951200	9824810	4790163
ASV266	8527010	782877	0	0	87780000	0	64490815	90344144	769091	303059	0	0	0	0	0	0	0	0	11470439	0	1990817	0	0	0	0	0	138776117	47730429	94494444	0	5125187	0	0	0	0	0	0	0	0	0	0	0	10218166	233026	4407921	0	41746320	0	7948570
ASV267	0	0	0	0	0	0	0	0	0	0	0	0	0	0	0	0	0	0	0	0	0	0	0	0	0	0	0	0	0	0	0	0	0	0	0	0	0	0	0	0	0	0	0	0	0	0	0	800246255	0
ASV268	0	0	0	0	0	0	0	0	283131818	0	0	0	0	0	0	0	0	0	0	0	0	0	0	0	0	0	0	0	0	0	0	0	0	0	0	0	0	0	0	0	0	0	0	0	0	0	0	0	0
ASV269	11852371	0	0	0	0	0	0	0	0	0	0	0	0	0	87078185	0	0	0	0	0	0	106254261	1809692	3666085	13032537	0	0	0	51566667	0	23939268	72362589	0	0	0	0	0	0	0	3788767	0	0	0	420553	0	0	0	0	0
ASV270	0	0	0	0	0	0	0	0	0	436594	0	0	0	0	20988852	0	0	0	0	0	0	0	0	0	1614701	0	0	0	154800000	0	0	0	1145976	0	0	0	0	0	0	0	0	0	0	0	0	0	584932320	0	1066816
ASV271	0	0	0	0	0	0	0	319496396	0	0	0	0	0	0	8048250	0	0	3299423	0	0	9821742	11772552	0	0	0	0	0	0	0	0	0	0	0	0	0	0	0	0	0	0	0	0	0	0	0	0	0	0	121916614
ASV272	0	0	0	0	0	0	21350046	0	627955	0	11602973	0	363446	0	0	15767111	0	0	0	0	1616475	0	0	0	0	0	0	0	0	0	10111856	0	2550832	0	74057907	0	0	0	162130769	0	0	0	2620922	653579	6747723	0	11788560	44739955	18614106
ASV273	0	0	0	0	0	0	0	0	0	0	0	0	0	0	0	0	0	0	0	0	0	0	0	22453970	0	0	0	0	0	0	0	0	0	0	0	0	0	0	0	0	0	0	0	0	0	0	0	0	0
ASV274	0	0	0	0	0	0	231663563	0	0	0	0	0	0	0	0	0	0	0	0	0	0	0	0	0	0	0	0	0	0	0	0	0	0	0	0	0	0	0	0	0	0	0	0	2304436	0	0	0	0	0
ASV275	133891959	5868493	70400658	0	41553217	0	0	0	10656818	0	210000	0	119831	2182633	5772407	1746370	834435	95577	23305545	0	0	28318057	0	0	35098209	0	19336011	6021218	110772222	0	14870376	0	4463092	1829943	0	0	0	0	0	961547	0	404766	3301139	88230	0	0	0	7326284	8778900
ASV276	0	0	0	0	0	0	0	0	275481818	0	0	0	0	0	0	0	0	0	0	0	0	0	0	0	0	0	0	0	0	0	0	0	0	0	0	0	0	0	0	0	0	0	0	0	0	0	0	0	0
ASV277	14935258	0	0	0	0	0	0	0	0	0	0	0	0	0	0	75496296	0	0	0	0	0	0	0	0	0	0	0	0	0	0	0	0	1145976	0	0	0	0	0	0	0	0	0	0	0	167994455	0	25210080	0	47313043
ASV278	0	2343493	0	0	112065130	0	3391384	0	0	270859	53042973	0	0	0	0	0	0	0	0	0	257596	0	26031718	0	0	0	0	0	56244444	0	3446668	0	1466987	0	0	0	0	0	0	0	0	0	7440615	0	8305743	0	0	0	2388512
ASV279	10189691	0	0	0	15266087	0	0	0	0	0	0	3850000	0	0	0	0	0	0	0	15230416	0	0	0	0	20680821	0	5578404	0	9144444	0	0	0	0	0	19953990	0	0	0	21093007	0	685526	599325	0	0	0	0	11198880	0	0
ASV280	0	0	0	0	0	0	0	0	0	238659	0	0	14237	0	0	0	0	4445000	0	0	915057	0	0	26537678	3597164	0	0	0	23133333	0	0	39722917	0	0	0	0	0	0	0	0	0	0	11487605	0	0	14082	0	0	0
ASV281	0	0	0	0	34783913	0	3457258	38916216	0	0	0	0	0	0	0	0	0	0	0	0	0	0	0	4990913	0	0	129261702	110414842	30922222	0	0	0	0	0	0	5462625	0	0	0	0	0	0	0	0	0	0	0	37939062	0
ASV282	0	0	0	0	0	0	0	0	0	0	0	0	0	0	0	0	0	0	0	0	1579136	0	0	0	0	0	0	0	0	0	0	0	0	0	0	0	0	0	0	0	0	0	0	0	0	0	0	0	0
ASV283	9006186	1756849	0	0	12413739	0	0	0	5234318	0	1973243	0	0	0	0	22607407	0	0	0	0	0	24632705	0	0	76465597	0	0	29089633	62394444	0	87217810	0	0	0	13515643	0	0	0	17935664	0	0	0	0	359376	46097426	0	38949120	0	12276271
ASV284	0	0	0	0	75024783	0	0	98472973	0	2783403	0	0	0	26785256	0	8823111	502497	0	0	0	4335652	52105667	0	0	0	0	0	0	0	0	0	0	6440936	2157273	0	0	0	0	0	0	0	0	0	130040	0	0	30975840	0	1810435
ASV285	0	0	0	0	0	0	0	0	0	0	0	0	0	0	0	0	0	0	0	0	0	0	0	0	0	0	0	727533710	0	0	0	0	0	0	0	0	0	0	0	0	0	0	0	0	0	0	0	0	0
ASV286	0	439726	8598026	0	0	0	0	0	0	0	0	0	0	0	0	0	0	0	0	0	0	0	4866960	0	0	0	0	0	0	0	0	0	0	0	0	0	0	1328877	0	0	19987895	0	3844119	0	0	1572776	0	0	0
ASV287	0	0	0	0	0	0	0	0	278182	0	0	0	0	0	0	0	0	0	0	0	0	0	0	0	0	0	0	0	753966667	0	0	0	0	0	0	0	0	0	0	0	0	0	0	0	1574653	0	0	0	0
ASV288	0	0	0	0	0	0	0	36658559	0	0	0	0	0	866152	0	0	0	0	0	0	0	236340222	0	0	0	0	0	0	176611111	0	0	0	0	0	0	0	0	0	0	0	0	0	0	0	0	0	0	0	0
ASV289	0	6773630	0	0	43816348	29079431	0	0	8085682	0	0	0	150678	0	0	1045333	2212919	0	0	0	0	0	0	0	0	0	0	0	0	0	2126667	70720838	14852812	3011989	0	6907250	0	0	0	2590226	0	0	0	1556170	0	0	0	0	7698946
ASV290	0	0	0	0	0	0	0	0	0	0	0	0	0	0	0	213148444	0	0	0	0	0	0	0	0	0	0	0	0	0	0	0	0	0	0	0	0	0	0	0	0	0	0	0	0	0	0	0	0	0
ASV291	0	0	0	0	0	0	0	0	3246136	0	949730	0	4717288	0	0	6222222	0	0	0	0	814382	0	20804405	0	0	0	0	0	20833333	0	0	49936186	12705834	3962159	0	0	0	0	0	1164088	0	0	6802166	704304	0	0	28985040	7536441	7283781
ASV292	0	0	0	0	0	0	0	0	0	0	0	0	316384	0	0	0	0	0	0	0	0	0	0	0	0	0	0	0	0	0	2884445	0	45179749	0	0	0	0	0	0	0	0	0	0	0	123443960	0	0	0	0
ASV293	0	0	0	0	0	0	0	0	0	0	0	0	0	0	0	0	0	0	0	0	0	0	0	0	0	0	0	0	0	0	0	0	0	0	0	0	0	0	0	0	0	0	0	0	0	0	0	0	0
ASV294	0	0	0	0	0	0	0	0	243585000	0	0	0	0	0	0	0	0	0	0	0	0	0	0	0	0	0	0	0	0	0	0	0	0	0	0	0	0	0	0	0	0	0	0	0	0	0	0	0	0
ASV295	0	0	0	0	0	0	0	0	0	0	0	0	0	0	0	0	9862949	0	0	0	0	0	0	0	0	0	0	0	34972222	0	0	0	0	0	0	0	172368601	109755882	0	0	0	0	0	0	21318812	0	38752560	0	0
ASV296	0	0	0	0	0	0	0	0	0	0	0	0	0	0	0	0	0	0	0	0	0	0	0	0	0	0	0	0	0	0	0	0	0	0	0	0	0	0	0	0	0	0	0	0	322876040	0	0	0	0
ASV297	0	0	0	0	0	1168343	0	0	0	0	0	0	0	0	0	0	0	0	0	0	0	0	73673128	0	0	0	53355266	0	120861111	0	0	0	0	0	0	0	0	0	0	0	0	0	0	1758454	0	0	0	0	0
ASV298	0	0	0	0	0	0	0	0	0	0	0	0	0	0	0	0	0	0	0	0	0	0	0	0	0	26018798	0	0	0	0	0	0	0	0	0	0	0	0	0	0	1668421	0	0	0	228535446	0	0	0	0
ASV299	0	6609247	0	0	0	0	0	0	2890227	0	0	0	0	73729128	0	0	0	0	0	0	0	0	171806	0	0	0	0	0	0	0	0	0	0	0	0	0	12323650	0	0	0	0	0	0	0	0	0	0	0	0
ASV300	1183505	0	0	0	0	0	227036470	0	0	0	0	0	0	0	0	0	0	0	0	0	0	0	0	0	0	0	0	0	0	0	0	0	0	0	0	0	0	0	0	0	0	0	0	0	0	0	0	0	17029647
ASV301	36053608	1418836	0	0	110418000	0	0	16289189	0	1666822	737838	0	109548	0	17970167	0	1321470	0	32098075	0	460837	0	0	0	0	0	0	0	0	273614	0	11836415	0	0	0	0	0	0	0	0	1626316	2547575	0	0	0	9698294	15719760	0	0
ASV302	82822268	1714726	0	0	0	0	0	46244144	1898182	0	1619459	0	0	0	18272981	813037	0	0	0	0	346928	0	310132	0	0	0	43447660	0	0	0	0	0	2247079	1037670	0	0	0	0	0	0	0	1220793	1121761	63944	0	0	23229360	0	0
ASV303	0	0	0	0	0	0	0	0	0	0	0	75046761	0	0	0	0	0	0	0	0	0	0	0	0	0	0	0	0	0	0	0	0	0	0	0	0	0	0	0	0	0	0	0	0	0	0	0	0	0
ASV304	0	825000	0	0	127210696	0	6269404	14870270	0	0	32695676	0	0	0	880056	0	0	0	0	0	0	21763054	0	162552	0	0	0	0	115816667	0	18504451	0	0	0	0	17769500	0	0	0	0	0	0	0	0	46003168	0	0	0	0
ASV305	0	0	0	0	0	31526801	0	0	12229773	0	0	0	0	0	15277954	0	0	0	0	0	0	0	0	0	30167910	0	0	0	0	0	0	116685198	0	0	66454418	10710875	0	0	112298601	0	0	0	0	0	0	0	0	0	12026646
ASV306	1656907	0	0	0	12728435	0	25620510	0	0	20200744	0	0	0	13946913	0	58074	0	0	8733594	0	0	0	102203	82240	178134	52556	5078723	0	0	0	0	0	0	90682	1323000	0	0	0	2658042	0	0	0	0	0	0	0	0	91984274	81456
ASV307	37000412	0	27217105	0	0	0	0	0	7443409	0	0	0	0	10123102	0	0	0	0	42618170	0	0	86012379	0	0	0	0	0	0	151816667	0	0	67986138	0	0	0	0	0	4258021	0	0	418158	0	0	277602	0	2451071	0	0	0
ASV308	0	0	105838158	0	4258435	0	0	30446847	16382045	0	0	19249205	0	5610969	0	0	0	461731	0	0	0	0	0	2832767	5407239	0	12262660	31518794	96561111	0	0	0	0	605341	0	1100750	8257774	0	0	0	0	0	0	0	14432475	0	48353760	0	0
ASV309	0	0	0	0	0	0	0	0	0	0	0	0	0	0	0	0	0	0	0	0	0	0	0	0	495604179	0	0	54725034	0	0	0	0	0	0	0	0	0	0	0	0	1441316	0	0	0	0	0	0	0	0
ASV310	0	0	0	0	0	0	0	0	0	0	0	0	0	0	0	0	0	0	0	0	0	0	0	0	0	0	0	0	0	0	0	0	0	0	0	0	0	0	0	0	0	0	0	0	0	0	0	0	151469530
ASV311	0	0	0	0	0	0	0	0	0	0	7350000	0	0	0	0	0	0	0	0	0	0	0	0	0	255961791	0	0	0	0	0	0	0	0	0	0	30467500	0	0	0	0	0	0	3917212	0	0	0	0	0	0
ASV312	0	0	0	0	0	0	0	0	0	0	0	0	0	0	0	0	0	0	418077981	0	0	0	0	0	0	0	0	0	0	0	0	0	0	0	0	0	0	0	0	0	0	0	0	0	0	0	0	0	0
ASV313	27745979	2510959	0	0	0	4697967	0	15721622	6017727	1611892	5331351	0	358305	0	0	14340148	0	0	4608067	0	511411	0	5501322	0	0	0	9747872	0	0	0	10111856	5827516	0	748523	0	10046750	0	42389305	0	4614591	0	0	3481635	195520	34492673	0	22039920	5662547	0
ASV314	0	0	0	0	0	0	0	0	0	0	49198649	0	0	0	26789648	0	0	0	0	0	0	0	0	0	0	0	0	0	0	0	0	123070816	0	0	0	0	0	0	0	0	0	0	0	0	0	0	0	0	0
ASV315	54568247	0	0	0	33491652	9857122	0	0	3102955	3895249	0	0	722938	0	0	2978370	2746338	0	24661076	0	0	0	0	4385039	8130970	0	0	0	12827778	0	0	0	0	0	0	0	0	41955080	0	3103887	0	0	0	0	0	0	35758800	0	0
ASV316	0	0	0	12774837	0	0	0	0	0	0	0	1080625	0	0	2185944	987259	0	0	0	0	0	0	0	1069114	0	0	0	0	0	0	0	0	0	0	0	686000	0	0	0	0	0	0	109426861	0	0	0	0	0	0
ASV317	0	0	0	0	0	0	0	0	221535000	0	0	0	0	0	0	0	0	0	0	0	0	0	0	0	0	0	0	0	0	0	0	0	0	0	0	0	0	0	0	0	0	0	0	0	0	0	0	0	0
ASV318	0	0	0	0	0	0	0	0	0	0	0	0	0	0	0	0	0	0	109400141	0	0	0	0	0	0	0	0	0	0	0	0	0	0	0	113856891	0	0	0	172136364	0	0	0	0	0	0	0	0	0	0
ASV319	0	0	0	0	0	0	15189675	115266667	2252045	16114190	0	0	0	0	0	0	0	0	0	0	2638352	0	13812335	0	0	0	0	26884438	0	0	0	67986138	0	0	0	0	0	0	0	0	0	0	0	18138	0	0	28586880	0	0
ASV320	19201649	0	0	0	0	0	0	0	0	0	0	0	16548870	0	0	0	0	0	0	0	0	0	0	0	0	0	0	0	0	0	0	0	0	0	0	0	0	0	0	0	0	0	0	0	0	0	0	0	0
ASV321	0	0	0	0	18439826	0	0	0	3315682	0	0	6578409	0	0	0	95013333	0	0	2946805	0	0	0	0	10674438	0	0	0	28598633	0	0	0	0	0	0	0	11336500	0	4048396	0	0	0	0	0	0	0	0	0	0	0
ASV322	9479588	2553082	0	0	50291043	0	2750815	0	0	606117	1549459	0	0	0	3633778	4981926	0	0	1414466	0	738758	0	0	0	0	660456	52671277	47489236	39327778	0	0	0	3223920	0	24159776	1025500	0	0	52392308	0	0	0	3229537	440843	4019802	0	26404560	26386299	491366
ASV323	0	0	0	0	0	0	0	0	0	0	0	0	0	0	0	0	0	0	0	0	0	0	0	0	0	0	0	0	0	0	0	0	0	0	0	0	0	0	0	0	0	0	0	0	0	0	0	0	0
ASV324	0	0	0	0	0	0	17602033	0	0	0	19764595	0	0	0	0	0	0	0	75758677	0	0	29012506	0	0	0	0	0	0	0	0	0	0	0	311818	0	0	0	26545722	0	659824	0	0	0	0	40392079	0	0	0	12775520
ASV325	0	0	0	0	0	0	0	0	0	0	0	0	0	0	0	0	0	0	0	0	0	0	0	0	0	0	0	0	0	0	0	0	0	0	0	0	0	0	0	0	0	0	0	0	0	0	614481840	0	0
ASV326	33201649	0	0	0	0	0	0	0	0	0	1689459	0	28870	0	0	31907556	0	0	0	0	3358204	0	0	0	0	0	72891968	0	0	0	87038550	0	0	0	6911921	0	0	0	10837762	0	0	0	13347759	372903	493465	0	23824080	22667699	17279272
ASV327	0	0	0	0	0	10699558	0	0	0	2115727	0	0	0	0	0	35313185	0	0	0	0	91222	0	0	0	0	0	0	0	0	0	0	0	0	0	0	0	0	0	0	27294994	0	0	0	4572288	0	0	0	0	0
ASV328	0	0	0	0	0	0	0	0	0	0	0	22125170	0	0	0	0	0	4351442	0	0	0	0	0	6435246	0	0	0	0	0	736778	0	0	0	0	0	0	0	0	0	0	245789	0	0	0	0	24922800	0	0	0
ASV329	0	0	0	0	37683130	0	10417205	28750450	1757045	0	0	0	0	0	0	0	0	0	0	0	423025	0	0	0	173456866	2475395	47715426	0	33527778	0	0	2548666	0	1344318	0	0	0	11909358	0	593006	0	0	0	77778	0	0	26601120	9404497	985360
ASV330	108235876	11065068	0	0	0	0	6135384	0	0	0	43791622	0	0	0	0	0	0	0	0	0	0	0	18814978	0	0	0	0	0	0	0	0	0	0	0	0	0	0	0	0	0	0	0	5942945	0	18990099	0	0	0	0
ASV331	10189691	0	0	1400491	2718435	0	0	0	5876591	452694	0	2510455	5490452	3004549	0	871111	570624	485288	0	775484	0	0	935683	802478	7039179	0	1126330	0	0	75173	1939260	11106232	8094317	212386	0	1213625	0	0	0	0	1269474	583973	0	102372	3531881	223094	5538960	0	0
ASV332	0	2176027	0	0	0	0	0	64809910	0	0	0	0	1194350	0	0	84439704	0	0	0	0	1153275	0	8537445	0	0	0	0	0	0	0	0	0	0	1897955	0	0	0	0	0	0	0	0	0	0	19478020	0	34957440	0	8030027
ASV333	0	0	0	0	0	0	0	0	0	0	0	49707557	0	0	0	0	0	0	0	0	0	0	0	0	0	0	0	0	0	0	0	0	0	0	0	0	19884986	0	0	0	3110526	340995	0	14449	0	0	0	0	0
ASV334	0	0	0	0	0	0	0	0	0	0	0	0	0	0	0	0	0	0	0	0	35725996	0	0	0	0	0	0	0	0	0	0	0	0	0	0	0	0	0	0	0	0	0	0	0	0	0	0	0	0
ASV335	0	0	0	0	0	0	16152801	0	0	0	0	0	0	0	0	0	0	0	0	0	0	0	0	0	0	0	0	0	0	0	0	0	0	0	141455714	0	0	0	179283217	0	0	0	3518928	0	0	0	0	0	0
ASV336	0	0	0	0	131167826	0	75634907	94550450	0	0	2431081	0	0	0	0	0	0	0	15286552	0	1779068	0	0	0	0	2587514	0	9294556	0	0	0	3641616	0	0	9625573	0	0	0	15884615	0	0	0	1499162	0	0	0	52365600	10239285	0
ASV337	0	0	0	0	0	0	0	0	0	0	0	0	0	0	0	0	0	0	0	0	0	0	0	0	0	0	0	0	0	0	0	0	0	0	0	89281500	0	0	0	0	0	0	0	0	0	10293459	0	0	0
ASV338	0	868151	0	0	0	0	0	0	4737273	1778575	5721081	0	34011	0	0	26539852	0	0	3086778	0	0	0	14273128	0	0	0	9579947	18907831	30344444	0	11765930	0	3589804	0	0	0	0	0	0	5303648	0	0	1156070	147255	0	0	52164000	13555086	6285283
ASV339	640004948	0	0	0	0	0	0	0	910227	0	0	0	0	0	0	0	0	0	0	0	0	0	0	0	0	0	0	0	0	0	0	0	0	0	0	0	0	0	0	0	0	0	0	0	0	0	0	0	0
ASV340	0	0	0	0	0	0	0	0	0	0	11389189	0	0	483948	0	0	0	0	0	0	0	0	0	0	0	0	0	0	0	0	0	0	0	0	0	0	0	0	0	2283283	0	0	0	7881686	0	0	0	0	4958331
ASV341	0	0	0	0	0	0	1801318	68461261	2890227	0	879730	0	1339887	0	0	0	0	0	0	0	0	6973877	0	0	0	0	0	0	28894444	0	0	5460099	983744	4300227	20931206	1138375	0	0	36889510	0	0	0	1293307	0	0	0	37951200	129053522	1560810
ASV342	0	0	0	0	0	0	0	0	0	0	0	0	0	0	0	0	0	0	0	0	0	0	0	0	0	0	0	0	854077778	0	0	0	0	0	0	0	0	0	0	0	0	0	0	0	0	0	0	0	0
ASV343	0	0	0	0	0	0	0	155797297	0	0	0	297898	0	0	0	0	0	0	0	0	0	0	0	0	0	0	0	107348241	0	0	0	0	0	0	0	0	0	0	0	0	0	0	0	0	393663	0	0	368205629	0
ASV344	2840412	0	89816447	5748349	3026435	3339000	4951921	34117117	4381364	419547	4941622	4427898	0	0	2815231	1862519	0	0	11330466	0	473599	1432989	1459912	1031207	12670522	0	0	3169969	27744444	0	24297787	7464616	0	0	14000492	2188375	0	0	43693706	961547	0	32181	2656723	0	13456634	0	1688400	12311660	5704577
ASV345	0	7881164	0	0	0	108379144	0	0	0	0	0	0	0	0	0	0	0	0	0	0	0	0	7053744	0	0	0	0	0	0	0	0	0	0	0	0	0	0	0	0	0	0	0	0	1791656	72750099	0	0	0	0
ASV346	0	2302397	0	0	0	0	0	0	0	0	0	0	0	0	0	16123852	0	0	0	0	0	21193533	80800000	0	0	0	0	0	0	0	0	0	0	0	0	0	0	0	0	0	0	0	0	0	0	0	0	0	0
ASV347	0	0	0	0	0	0	0	0	0	0	0	0	925819	0	0	0	0	0	0	0	0	15156609	0	0	0	0	33060851	0	191283333	0	0	0	0	0	0	0	0	0	0	9636352	0	0	0	0	0	0	9046800	0	0
ASV348	0	0	0	0	0	0	0	0	0	0	0	0	0	0	0	0	0	0	0	0	0	0	0	0	0	0	0	0	0	0	0	0	0	0	0	0	0	0	0	0	0	0	0	0	0	0	0	0	0
ASV349	0	0	0	0	0	0	0	0	0	0	0	0	0	0	0	0	0	0	0	0	0	0	0	0	0	0	0	0	0	0	480512767	0	0	0	0	0	0	0	0	0	0	0	0	0	0	0	0	0	0
ASV350	0	2134932	0	0	0	0	0	0	0	0	0	0	0	370703	0	0	0	0	0	0	0	0	71703965	0	0	0	0	0	0	0	0	0	4822073	0	0	0	0	0	0	0	0	0	0	1771981	0	0	0	0	4293542
ASV351	5213196	0	0	0	13364522	0	0	0	2961818	0	44467027	0	0	0	0	0	0	0	0	0	524173	0	0	0	0	0	6409840	0	7733333	0	2884445	8920332	0	0	0	0	0	0	0	0	0	0	8766739	0	9763960	0	0	179747908	1397897
ASV352	0	0	0	0	0	3904724	631483	86699099	0	22369507	949730	297898	140395	0	0	0	0	0	1554440	0	599797	0	8643172	1410280	8130970	2254659	0	30795214	0	0	0	10013282	0	1104091	0	0	0	0	0	0	0	60818	2692524	0	0	0	0	0	0
ASV353	0	0	0	0	0	0	0	0	0	0	0	1380114	0	0	0	0	212112	0	0	0	0	0	0	1259293	8309104	0	0	0	220683333	0	0	0	0	0	0	0	0	0	0	0	8983947	0	0	0	0	0	8069040	0	0
ASV354	0	0	0	0	0	0	0	0	0	0	0	0	0	0	0	0	0	0	0	0	0	0	0	0	0	0	0	0	0	0	0	0	0	0	0	0	0	0	0	0	0	0	0	0	0	0	0	0	0
ASV355	0	0	0	0	123588348	0	0	0	0	2496445	0	0	813503	0	0	0	0	0	3915567	645503	0	0	0	21833318	50274104	0	0	0	0	0	0	0	0	2403864	0	0	0	3522460	0	0	0	0	0	0	0	2273188	15130080	0	7115613
ASV356	0	0	0	0	0	0	0	0	0	0	0	0	0	0	0	0	0	0	0	0	32969480	0	0	0	0	0	0	0	0	0	0	0	0	0	0	0	0	0	0	0	0	0	0	0	0	0	0	0	0
ASV357	0	0	0	0	0	0	25409258	0	0	0	0	0	0	0	0	0	0	0	0	0	0	0	29128634	0	0	0	0	0	0	0	0	0	0	0	0	0	0	0	0	44921270	0	0	1915347	0	0	0	2071440	0	11277773
ASV358	0	0	0	0	0	0	0	0	0	2918832	1619459	0	0	0	0	0	0	0	0	0	0	0	0	0	0	0	0	0	0	0	0	0	0	0	0	0	0	105563369	0	0	0	0	0	0	0	0	0	0	0
ASV359	0	33954452	0	0	0	0	0	0	0	0	0	0	0	0	0	0	0	0	0	0	0	0	0	0	0	0	0	0	0	0	0	0	0	0	0	42897750	0	0	0	0	0	0	0	0	0	0	0	0	0
ASV360	0	0	170454605	0	42202696	0	0	0	0	0	0	2118295	0	0	0	0	0	908654	0	0	0	0	0	0	1436567	0	0	0	0	0	0	4734566	0	0	0	0	0	0	0	0	0	0	0	28898	0	0	3412080	0	0
ASV361	0	1250342	0	0	0	0	0	74918919	0	0	0	0	264576	521992	0	0	9189893	308269	0	0	78460	0	553304	0	0	0	3424043	0	0	109122	3821483	0	0	0	10501309	0	18137256	0	25356643	2659132	0	167398	0	143874	393663	0	0	0	0
ASV362	0	0	0	0	0	366226193	0	0	0	0	0	0	0	0	0	0	0	0	0	0	0	0	0	0	0	0	0	0	0	0	0	0	0	0	0	0	0	0	0	0	0	0	0	0	0	0	0	0	0
ASV363	29166186	2176027	0	0	0	0	0	0	33113864	0	0	11392898	0	0	0	0	1004510	0	1694413	0	0	0	0	0	0	0	0	0	0	0	0	0	2550832	826875	0	0	0	5525134	0	0	0	929397	0	0	0	5997600	0	0	0
ASV364	27982680	439726	0	0	4573130	0	27589921	30163063	0	286959	0	0	510960	0	0	0	0	0	1694413	0	700945	0	0	0	25059478	7680205	24070691	13782474	17394444	0	20680008	0	0	984773	0	0	0	0	0	1366629	0	0	19687497	112516	8305743	0	5150880	36497156	1148273
ASV365	0	0	0	0	0	0	0	0	0	0	0	0	0	0	0	0	0	0	0	0	0	0	0	0	0	0	0	0	0	0	0	0	0	0	0	0	0	0	0	0	0	0	0	0	0	0	0	0	0
ASV366	0	0	0	0	0	0	0	0	0	0	0	0	0	0	282374815	0	0	0	0	0	0	0	0	0	0	0	0	0	0	0	0	0	476339	0	0	0	0	0	0	0	0	0	0	0	0	0	0	0	0
ASV367	24899794	1798973	0	0	0	3677204	3520861	0	4452955	0	4553784	0	1302316	0	4461787	2804148	0	0	0	0	0	0	0	0	0	0	0	0	13111111	0	6054076	4734566	2927071	905625	5265689	17072125	0	0	9893007	0	525526	0	2585121	291129	15691089	0	13159440	7536441	5620493
ASV368	0	0	0	0	0	0	0	0	0	0	0	59212841	0	0	0	0	0	0	0	0	0	0	0	0	0	0	0	0	0	0	0	0	0	0	0	0	0	0	0	0	0	0	0	0	0	0	0	0	0
ASV369	0	0	0	0	0	0	0	0	0	0	0	0	0	0	0	0	0	0	0	0	0	0	0	0	0	0	0	0	0	0	0	0	0	0	0	0	0	0	0	0	0	0	0	0	0	0	0	0	0
ASV370	0	0	0	0	0	0	0	35529730	0	13265440	0	0	58927	0	0	0	0	0	0	0	0	0	0	0	0	8599938	0	0	140788889	0	28445196	0	0	0	0	0	0	0	0	0	0	0	5756482	0	6165545	0	181440	36911631	0
ASV371	0	0	0	0	0	0	0	0	0	0	0	0	0	0	0	0	19810	0	0	32296132	0	0	0	0	534403	0	2105213	0	81211111	0	0	0	0	0	751704	0	0	0	0	0	38421	0	0	0	0	0	0	0	0
ASV372	0	0	0	0	65242435	0	0	0	0	0	0	0	0	0	0	0	0	0	0	0	0	34803249	0	0	0	0	0	0	0	0	0	0	0	2335455	0	2038750	0	123782086	0	0	0	0	0	0	0	0	0	0	0
ASV373	0	0	0	0	0	0	0	0	0	0	4305946	0	0	98848434	0	0	0	0	0	0	0	0	0	0	0	0	0	0	0	0	0	0	0	0	0	0	0	0	0	0	0	0	0	0	0	0	0	0	0
ASV374	0	0	29975658	0	0	0	0	21397297	0	0	0	0	0	1910136	0	0	276373	1836154	0	3785348	0	23828027	0	0	8309104	52072633	0	0	0	0	0	0	0	0	0	0	12758095	0	0	0	0	0	0	0	0	3674753	0	0	0
ASV375	0	0	0	0	0	0	0	0	0	0	0	0	0	0	0	0	0	0	0	0	0	0	0	0	0	0	0	0	734594444	0	0	0	0	0	0	0	0	0	0	0	0	0	0	0	0	0	0	0	0
ASV376	0	0	0	0	0	0	0	0	0	0	0	0	11057627	0	0	0	0	0	0	0	0	0	0	0	0	0	0	0	0	0	0	0	0	0	0	0	0	0	0	0	0	0	0	0	0	0	0	0	35919654
ASV377	0	0	0	0	0	0	0	0	0	0	0	0	0	0	0	0	0	0	0	0	0	0	0	0	0	0	0	0	0	0	0	0	0	0	91268177	0	0	0	162767133	0	0	0	0	0	0	0	0	96082323	0
ASV378	0	0	0	0	62959217	0	0	0	0	572023	0	0	0	0	0	0	0	0	0	0	0	0	0	0	0	0	0	0	0	4526963	0	0	0	0	0	0	0	0	0	0	6248158	0	0	0	0	0	0	0	0
ASV379	0	0	0	0	0	0	0	0	0	0	0	0	0	0	0	0	0	0	0	0	0	290180172	0	0	0	0	0	0	0	0	0	0	0	0	0	0	0	0	0	0	0	0	0	0	0	0	0	0	0
ASV380	0	0	0	0	0	0	0	0	0	0	0	0	0	0	0	0	0	0	0	0	0	287086387	0	0	0	0	0	0	0	0	0	0	0	0	0	0	0	0	0	0	0	0	0	0	0	0	0	0	0
ASV381	0	0	0	0	0	0	0	0	0	0	0	2348977	0	0	0	0	0	0	0	17292505	0	0	0	0	0	0	0	0	0	0	0	0	0	0	0	0	0	0	0	0	480000	0	0	0	0	0	0	0	0
ASV382	0	0	0	0	0	0	0	0	0	0	0	54378466	0	0	0	0	0	0	0	0	0	0	0	0	0	0	0	0	0	0	0	0	0	0	0	0	0	0	0	0	0	0	0	0	0	0	0	0	0
ASV383	16118763	0	0	0	16531565	0	4104642	99311712	0	0	0	0	0	0	0	1924741	0	0	0	0	0	0	1635242	0	4321194	0	104388245	0	0	0	0	0	0	0	1037352	0	0	0	2658042	1197497	0	0	0	0	0	0	26601120	0	6700448
ASV384	18491546	0	0	0	0	2348983	0	32143243	0	0	0	0	3581864	0	0	0	0	0	8044778	0	0	1535870	36682819	0	0	1282370	0	4617129	0	0	0	0	0	0	0	0	0	0	0	0	0	0	10870040	0	0	0	0	0	0
ASV385	0	0	15989474	0	0	0	813205	56094595	0	0	0	7411250	0	0	0	0	0	2046827	2110649	0	0	0	0	533272	43505000	0	0	0	0	0	0	1274333	0	0	0	3419500	12323650	0	0	0	628158	1090595	0	0	0	0	0	0	0
ASV386	6633402	0	0	0	0	0	0	0	0	0	0	40136648	0	0	0	0	0	0	0	0	0	0	0	0	3419030	0	0	0	0	0	0	0	0	237045	4784598	0	0	0	10837762	0	0	0	0	0	0	0	0	0	0
ASV387	0	0	0	0	0	0	168485689	0	0	0	0	0	0	0	0	0	0	0	0	0	0	0	0	0	0	0	0	0	0	0	0	0	0	0	0	0	0	0	0	0	0	0	0	0	0	0	0	0	0
ASV388	0	0	0	0	0	0	0	0	0	0	0	0	0	0	0	0	0	0	0	0	0	0	0	0	0	0	0	0	0	0	0	0	0	0	121994090	0	0	0	168166434	0	0	0	0	0	0	0	0	0	0
ASV389	0	1376712	0	0	0	0	0	0	0	0	0	0	6971921	13422267	0	0	0	0	0	228143	0	0	3073128	0	0	0	0	0	0	0	0	0	2474893	476875	0	0	0	1639572	0	0	0	0	0	0	0	0	0	0	0
ASV390	0	0	0	0	0	0	24566523	0	0	0	0	0	1172994	0	0	63080889	0	0	0	0	0	0	0	0	0	0	0	0	0	0	0	0	0	0	4397470	0	0	0	13520280	0	0	0	0	660343	15402772	0	19862640	5452390	2635509
ASV391	539412784	0	0	0	0	0	0	0	1192500	0	0	0	0	0	0	0	0	0	0	0	0	0	0	0	0	0	0	0	0	0	0	0	0	0	0	0	0	0	0	0	0	0	0	0	0	0	0	0	0
ASV392	4734021	0	0	0	0	0	1487848	0	0	0	0	0	0	0	0	0	0	0	0	0	0	0	0	0	12308507	0	0	62339851	0	0	0	0	0	0	0	0	0	0	0	0	0	0	0	0	0	0	0	352548980	0
ASV393	0	0	37620395	6893212	0	0	2178391	13167568	3387273	0	0	0	342486	145981	0	518519	1047029	0	0	371663	965159	0	5959471	1542634	0	0	2764628	0	0	37182	0	10924849	1546377	311818	7396770	0	2022989	0	10367832	15854566	1016316	51371	0	403645	0	1294835	0	636307	0
ASV394	0	0	0	0	0	0	0	0	13301591	0	0	0	114689	0	0	0	0	0	0	0	0	0	0	0	0	88133159	0	0	0	0	0	0	0	0	0	0	0	0	0	0	0	0	0	0	0	0	0	0	2554053
ASV395	0	0	0	0	0	0	0	0	0	0	0	0	0	0	0	0	0	0	0	0	0	0	0	0	0	0	0	0	0	0	0	0	0	33180795	0	0	0	0	0	0	0	0	0	0	0	0	0	0	0
ASV396	0	0	0	0	0	0	0	0	72497045	0	0	0	0	0	0	0	0	0	0	0	0	0	0	0	0	0	0	0	0	0	0	0	0	0	0	0	0	0	0	0	0	0	0	0	0	0	0	0	0
ASV397	0	0	0	0	0	0	0	0	0	0	0	0	0	0	0	0	0	0	0	30698453	0	0	0	0	0	0	0	0	0	0	0	0	0	0	0	0	0	0	0	0	0	0	0	0	0	0	0	0	0
ASV398	0	35948630	0	0	0	0	0	0	0	0	0	0	0	0	0	2098963	0	0	0	0	0	10424073	0	0	0	0	0	0	0	0	0	0	0	0	0	0	0	0	0	0	616579	0	0	0	17631683	0	64617840	79263976	0
ASV399	13509278	1756849	0	0	0	0	5542517	0	1544318	469741	2502973	0	749831	0	0	5454815	0	0	0	0	1128224	0	2827313	0	7585075	0	13941915	0	15677778	0	0	17305816	0	337273	8268747	0	0	0	10367832	4511233	0	728342	0	277602	6359604	0	19272960	0	5289412
ASV400	0	0	0	0	0	0	0	0	157133864	0	0	0	0	0	0	0	0	0	0	0	0	0	0	0	0	0	0	0	0	0	0	0	0	0	0	0	0	0	0	0	0	0	0	0	0	0	0	0	0
ASV401	0	3885616	0	0	0	0	0	0	0	0	0	0	0	0	0	55170370	0	0	0	0	0	0	0	0	0	0	0	0	0	0	0	78748207	0	2417784	0	0	0	0	0	0	0	0	0	1092885	0	0	0	5037915	16112606
ASV402	0	0	0	0	0	0	0	0	0	0	0	0	0	0	0	0	0	0	0	0	0	0	0	0	0	0	0	0	0	0	0	0	0	0	0	0	0	0	0	0	0	0	0	0	0	0	443358720	0	0
ASV403	0	0	0	0	0	0	0	0	0	0	0	0	0	0	0	0	0	0	0	0	0	0	0	0	0	0	0	0	0	0	0	396057159	0	0	0	0	0	0	0	0	0	0	0	0	0	0	0	0	0
ASV404	0	0	0	0	0	0	0	0	156481364	0	0	0	0	0	0	0	0	0	0	0	0	0	0	0	0	0	0	0	0	0	0	0	0	0	0	0	0	0	0	0	0	0	0	0	0	0	0	0	0
ASV405	0	0	0	0	0	0	0	0	6017727	0	0	0	0	0	0	0	0	0	0	0	0	0	0	0	0	0	0	0	0	0	0	0	0	0	0	0	0	0	0	0	0	0	0	0	0	0	0	425122978	0
ASV406	0	0	0	0	0	0	0	0	0	0	0	0	0	0	0	0	0	0	0	0	0	0	0	0	0	0	0	0	0	0	0	0	0	0	0	0	0	0	0	0	0	0	12221523	0	0	0	171576720	0	0
ASV407	1893608	0	0	0	0	0	2369199	0	0	0	525946	0	109548	0	0	4276741	0	0	0	0	1491695	0	0	0	0	0	72375904	0	0	0	0	0	0	0	39362995	0	0	0	121814685	0	0	0	0	147255	0	0	0	33403187	572823
ASV408	24420619	6403767	0	0	0	0	0	0	0	0	1619459	0	53785	0	5020102	3330963	0	0	0	0	232073	13348839	4761233	0	0	0	19843883	20673710	0	0	0	0	2474893	2308011	9238446	0	0	0	11625874	3480780	0	0	2585121	0	0	0	29383200	3782815	3463212
ASV409	0	0	0	0	0	0	0	0	0	0	0	0	0	0	0	0	0	0	0	0	0	0	0	0	0	0	0	0	0	3333487	0	0	0	0	0	0	0	0	0	0	0	0	0	0	0	0	0	0	0
ASV410	41745979	0	0	0	0	0	36167192	0	10227273	0	0	0	0	0	0	0	0	0	0	0	0	0	0	0	0	0	0	0	194877778	0	0	0	7272804	0	0	0	0	0	0	0	0	0	9338061	0	0	0	0	0	0
ASV411	0	1418836	0	0	0	0	0	0	0	0	0	0	717797	0	0	19633185	0	0	0	0	0	0	0	0	0	0	0	5177042	0	0	0	0	21652729	0	0	0	0	0	0	0	0	0	0	1635793	0	0	150358320	0	1148273
ASV412	0	0	0	0	0	0	0	0	0	0	0	0	0	0	0	0	0	0	0	0	0	0	0	0	0	0	0	0	0	0	0	0	0	0	0	0	0	0	0	0	0	0	0	0	0	0	0	0	0
ASV413	0	1037671	0	0	0	0	0	0	0	6821658	3102703	0	0	0	0	7640889	0	0	2946805	0	498650	3034996	0	0	0	0	18492287	7675115	0	0	0	0	0	1856989	0	0	0	2369519	0	7829145	0	0	920381	1203250	12780198	0	11788560	0	0
ASV414	0	0	445490132	0	0	0	0	0	0	0	0	0	0	0	0	0	0	0	0	0	0	0	0	0	0	0	0	0	0	0	0	0	0	0	0	0	0	0	0	526189	0	0	0	0	0	0	0	0	0
ASV415	0	0	0	0	293135652	0	0	0	0	0	0	0	0	0	0	0	0	0	0	0	0	0	0	0	0	0	0	0	0	0	0	0	0	0	0	0	0	0	0	0	0	0	0	0	0	0	0	0	0
ASV416	493284948	0	0	0	0	0	0	0	0	0	0	0	0	0	0	0	0	0	0	0	0	0	0	0	0	0	0	0	0	0	0	0	0	0	0	0	0	0	0	0	0	0	0	0	0	0	0	0	0
ASV417	0	0	0	0	0	0	0	15154054	0	0	0	10142443	0	1754423	0	0	0	0	0	13023114	0	0	0	8362093	8492985	0	5410479	0	0	0	0	0	0	0	7201327	0	0	0	6432168	0	0	0	0	0	0	0	0	0	0
ASV418	0	0	0	0	0	0	0	0	0	0	0	19666818	0	0	0	0	0	0	0	1557737	0	0	0	0	0	0	0	0	0	0	0	0	0	0	0	0	0	0	0	0	0	0	0	0	10640000	0	0	1897245	0
ASV419	0	0	0	0	0	0	0	0	0	0	0	0	0	0	0	0	0	0	0	0	0	0	0	0	0	0	0	0	0	0	0	377258420	0	0	0	0	0	0	0	0	0	0	0	0	0	0	0	0	0
ASV420	0	0	0	0	0	0	0	0	0	0	0	0	0	0	0	0	0	0	0	0	0	0	0	0	0	0	0	0	0	0	0	0	0	0	0	0	0	0	0	0	0	0	0	0	0	0	421616160	0	0
ASV421	0	0	0	0	0	0	58439477	0	0	0	0	0	0	0	0	0	0	0	15286552	0	0	0	0	0	0	0	0	0	0	0	0	0	0	0	0	0	0	0	0	0	0	0	0	0	96281188	0	0	0	0
ASV422	0	0	0	0	0	0	0	0	0	0	0	0	0	0	0	0	0	0	0	0	0	0	0	0	0	0	0	0	0	0	0	0	0	0	0	0	0	0	0	0	0	0	0	6724242	0	0	0	0	0
ASV423	0	0	0	0	0	0	0	401093694	11227500	0	0	0	0	0	0	0	0	0	0	0	0	0	0	0	0	0	0	0	76794444	0	0	0	0	0	0	0	0	0	0	0	0	0	6166700	0	0	0	0	0	0
ASV424	0	0	0	0	0	0	0	0	0	0	0	0	0	0	0	0	328556	0	0	26057398	0	0	0	0	0	0	0	0	0	0	0	0	0	0	0	0	0	0	0	0	0	0	0	0	0	4462624	0	0	0
ASV425	0	0	0	0	0	0	0	0	0	0	0	0	0	0	0	0	0	0	0	0	0	0	0	0	0	0	0	0	0	0	0	366854466	0	0	0	0	0	0	0	0	0	0	0	0	0	0	0	0	0
ASV426	0	0	240362500	0	589217	0	0	0	0	0	0	620057	0	0	6997861	0	0	296154	0	0	0	0	0	0	1252687	0	0	0	0	0	0	0	0	0	3626973	0	0	0	0	0	0	22143	0	71014	0	0	1310400	0	0
ASV427	471883711	0	0	0	0	0	0	0	0	0	0	0	0	0	0	0	0	0	0	0	0	0	0	0	0	0	0	0	0	0	0	0	0	0	0	0	0	0	0	0	0	0	0	0	0	0	0	0	0
ASV428	0	0	0	0	0	0	0	0	0	0	0	0	0	38590233	0	0	0	0	0	0	0	0	0	0	0	0	0	0	0	0	0	0	0	0	0	0	0	0	0	0	0	0	0	0	0	0	0	0	0
ASV429	0	1966438	0	0	0	0	0	27337838	3387273	0	0	0	2756497	0	0	42663704	0	0	0	0	0	0	0	0	0	0	19503936	0	9427778	0	46876313	0	3517317	0	0	0	0	0	0	0	0	0	0	0	0	0	11395440	6287178	0
ASV430	0	0	0	0	0	0	0	0	0	0	0	0	0	145981	0	0	0	0	0	0	3209318	0	0	0	0	0	0	0	0	0	0	0	0	0	0	0	0	0	0	0	0	0	0	2046816	0	0	0	0	34161772
ASV431	101348454	9720205	0	0	0	0	0	0	3884318	0	0	0	0	0	0	11432296	0	0	0	0	0	3681678	0	0	0	0	0	0	0	0	0	0	11518437	0	10110423	0	0	0	36258042	0	0	0	2267389	0	0	0	31172400	0	14525519
ASV432	0	0	18950658	0	0	0	220338	0	0	0	0	0	4746	0	0	5570963	0	0	4884330	0	0	0	0	0	0	0	0	0	2983333	0	594815	0	0	0	0	0	0	0	0	0	2741579	0	457953	0	393663	0	125526240	0	23041657
ASV433	0	0	0	0	0	0	0	0	0	0	0	0	0	0	0	0	0	0	0	0	0	0	0	0	0	2219621	0	0	0	0	0	0	0	0	84142020	0	0	0	135462238	5510365	0	0	0	0	0	0	0	0	0
ASV434	11373196	0	0	0	1493130	0	24075874	0	0	0	491892	0	0	0	0	0	0	0	20049326	0	0	0	0	0	2516866	3295271	0	6021218	0	0	0	0	0	0	22787916	3158750	0	0	41951049	793459	0	0	1361925	0	46485545	0	0	2527714	0
ASV435	0	0	0	0	0	0	0	0	0	0	0	0	0	0	0	0	0	0	0	0	0	0	0	0	0	0	0	0	0	0	0	0	0	0	0	0	0	0	0	0	0	0	0	0	0	0	0	0	0
ASV436	0	0	0	568062	1493130	0	0	0	139091	1100481	0	0	1302316	0	0	1219556	0	0	0	99178	0	0	0	0	0	0	0	0	0	2281467	0	725533	0	0	0	0	0	0	934965	128415	406842	0	0	0	0	0	92267280	0	0
ASV437	0	0	0	0	0	6893221	2623609	16856757	0	1815510	2007297	0	2438531	1366911	15874120	0	0	0	3915567	0	0	0	0	0	0	3635134	29493457	0	0	312009	0	0	0	3429602	4882319	0	0	0	14308392	0	0	0	1533471	0	0	0	1310400	0	0
ASV438	0	0	0	0	0	0	0	378901802	0	0	0	0	0	0	0	0	0	0	0	0	0	0	0	0	0	0	0	0	0	308372	0	0	0	0	0	0	0	0	0	0	0	0	0	0	0	0	0	0	0
ASV439	7816907	1376712	0	0	18761217	2238298	813205	4042342	5590227	833411	2043243	0	233333	0	2995028	4450963	0	0	9963885	0	0	4008693	0	0	0	0	21699255	9294556	0	0	7349632	13840932	0	879375	20931206	0	0	2474332	28513986	0	0	0	0	136803	5189703	0	0	0	0
ASV440	0	0	0	0	0	0	0	0	0	24327075	0	0	0	0	0	0	0	0	0	0	0	0	19809692	0	0	0	0	0	0	0	0	0	562633	0	0	0	0	0	0	0	0	0	0	0	0	0	0	0	0
ASV441	0	0	0	0	0	132902039	0	8330631	0	8543409	2467027	0	0	0	0	0	0	0	0	0	0	6643188	3564758	0	0	0	0	0	0	0	0	0	0	0	0	0	0	0	0	0	0	0	5089691	119587	0	0	0	0	0
ASV442	0	0	0	0	0	0	0	0	0	35342305	0	0	0	0	0	0	0	0	0	0	0	0	0	0	0	0	0	0	0	0	0	0	0	0	0	0	0	0	0	0	1033947	396795	0	0	0	0	0	0	0
ASV443	10663093	0	0	0	0	0	25620510	0	0	0	0	0	0	0	12708759	72016000	0	0	0	0	524173	0	0	0	0	0	0	0	0	0	0	0	0	0	0	0	0	0	0	0	0	0	0	0	0	0	0	0	0
ASV444	0	0	0	0	0	0	0	0	0	0	0	0	0	0	0	0	0	0	0	0	0	0	0	0	0	0	0	0	562205556	0	0	0	0	0	0	0	0	0	0	0	0	0	0	0	0	0	0	0	0
ASV445	0	1882192	0	0	35426696	0	1240252	4326126	1969773	1226440	8555135	0	104407	0	0	2688000	0	0	6261961	0	232073	0	6312775	0	0	0	0	3755724	5766667	0	0	6553049	1066586	0	0	0	0	0	0	1467899	0	0	587731	154018	4895842	0	27397440	89725093	1479354
ASV446	0	0	0	0	0	0	0	0	0	22256807	0	0	1816836	0	0	0	0	0	0	0	0	0	0	0	23054030	5283645	0	0	0	0	0	0	0	0	0	0	0	0	0	0	0	0	0	0	0	3743682	0	0	0
ASV447	0	0	0	0	0	0	0	0	417273	0	0	0	0	0	0	0	0	0	0	0	0	0	0	0	0	0	0	0	261111	0	0	0	0	0	0	0	0	0	0	0	3797895	0	0	0	0	0	0	97518392	34245856
ASV448	0	8576712	0	0	0	0	0	0	0	0	0	0	0	0	0	0	0	0	0	0	0	0	0	0	0	0	0	0	0	0	0	0	0	0	17706395	0	0	0	30726573	0	0	0	0	0	6065743	0	0	0	0
ASV449	0	0	2500658	0	18125130	0	631483	0	0	0	0	0	0	26621581	0	0	0	0	0	156383	0	0	0	0	0	0	0	0	0	0	0	0	0	0	0	0	0	0	0	0	480000	698229	0	0	0	0	3800160	0	0
ASV450	0	73382877	0	0	0	0	0	0	0	0	0	0	0	0	0	0	0	0	0	0	0	0	0	0	0	0	0	0	0	0	0	0	0	0	0	0	0	0	0	0	0	0	0	0	0	0	0	0	0
ASV451	0	0	12816447	0	11784348	0	0	0	0	3954914	0	0	0	0	0	0	0	0	0	3566344	0	0	0	19384121	0	0	0	0	0	0	0	0	0	0	0	0	0	0	0	0	164211	0	0	0	0	3513918	0	0	0
ASV452	10189691	2595205	0	0	0	0	0	6047748	0	0	0	0	0	0	0	2920296	0	0	0	0	0	0	622907	0	0	0	0	0	0	0	0	0	0	0	0	0	0	0	0	194189	0	0	0	71014	0	0	61603920	0	0
ASV453	0	0	0	0	0	0	0	0	0	0	0	0	0	0	0	0	0	0	0	0	0	0	0	0	0	0	0	0	0	0	267642320	0	0	0	0	0	0	0	0	0	0	0	0	0	0	0	58388400	0	0
ASV454	0	0	0	0	0	0	0	0	0	0	0	0	10027797	0	0	0	0	0	0	0	0	0	0	0	0	0	0	0	0	0	0	0	0	0	0	0	0	0	0	0	0	0	0	0	0	0	0	0	0
ASV455	0	0	0	0	0	0	0	0	0	0	0	0	0	0	0	0	475439	0	0	0	0	0	0	0	4505075	0	0	0	106622222	0	0	0	0	0	0	0	0	0	0	0	6943684	0	0	0	0	0	26404560	0	0
ASV456	0	0	39107895	0	0	0	0	13735135	0	624111	0	0	0	1135111	0	0	0	2725962	0	3129014	0	8638349	0	898210	4683209	21001437	0	0	0	0	0	0	0	0	0	1063125	12469571	0	0	0	0	0	0	0	0	3790376	2262960	0	0
ASV457	0	0	0	0	0	0	0	0	0	0	0	320966	0	0	0	0	0	0	0	0	0	0	0	0	0	0	0	0	0	0	0	0	0	0	0	0	0	0	0	0	0	0	60145467	0	26552871	0	0	0	0
ASV458	0	0	0	498147	0	0	0	0	0	0	0	0	0	0	0	0	0	0	0	0	0	0	0	0	3419030	0	0	0	0	0	0	0	0	0	0	0	0	0	0	0	0	0	0	0	0	0	0	0	0
ASV459	0	0	0	0	0	0	0	0	0	0	0	0	0	0	0	0	0	0	0	0	0	0	0	0	0	0	0	0	0	0	0	0	0	0	0	0	0	0	0	0	0	0	0	0	0	0	0	0	28388877
ASV460	0	0	0	0	0	0	0	230514414	0	0	0	0	0	0	0	0	0	0	0	0	0	0	0	0	0	0	0	0	0	0	0	0	0	0	0	0	0	0	0	0	0	0	0	0	0	0	0	0	0
ASV461	0	0	0	0	0	0	0	0	0	0	0	0	0	0	0	55290667	0	0	0	0	0	0	0	0	0	0	0	0	0	0	0	0	0	0	0	0	0	0	0	0	0	0	26506072	0	0	0	0	0	0
ASV462	0	0	0	0	0	0	0	0	0	0	0	0	0	0	0	0	0	0	0	0	0	0	0	0	0	0	139988457	0	0	0	0	0	0	0	0	0	0	0	0	0	0	0	0	1771981	0	0	0	0	0
ASV463	2130309	0	0	0	0	0	0	0	0	0	280000	0	0	0	0	4214519	0	0	0	0	1316340	0	3705727	0	0	0	0	0	97450000	0	7349632	0	0	0	11861894	0	0	0	19355245	0	0	0	0	1116557	0	0	0	0	0
ASV464	60266392	0	0	0	0	0	10755662	0	0	0	0	0	0	0	0	18621037	0	0	0	0	0	0	0	0	0	0	0	0	0	0	0	0	0	3920000	0	0	0	59962299	0	0	0	0	0	0	0	0	0	0	0
ASV465	0	0	0	0	29313565	0	0	0	0	0	0	0	0	0	0	0	0	0	0	0	423025	0	0	0	242142015	0	0	0	0	0	0	0	0	0	0	0	0	0	0	0	0	0	0	0	0	0	0	0	0
ASV466	0	0	0	0	73719130	0	28082841	0	3671591	0	0	0	0	0	0	1804444	0	0	0	0	789332	0	3318943	0	0	0	46351543	0	0	0	0	0	3665742	0	0	0	0	0	0	0	0	0	2907329	0	0	0	0	0	0
ASV467	0	0	0	0	0	0	0	0	0	0	0	0	0	0	0	0	0	0	0	0	0	199626322	0	0	0	0	0	0	0	0	0	0	0	0	0	0	0	0	0	0	0	0	0	0	0	0	0	0	0
ASV468	0	0	0	0	0	0	0	0	0	0	0	0	0	0	0	0	0	0	0	0	0	0	0	0	0	0	0	0	499261111	0	0	0	0	0	0	0	0	0	0	0	0	0	0	0	0	0	0	0	0
ASV469	107525773	0	0	0	0	0	0	0	0	0	0	0	0	0	0	0	0	0	0	0	0	0	0	13531620	0	0	0	0	0	0	0	0	0	6321477	0	0	0	0	0	0	0	0	0	0	0	0	0	0	0
ASV470	0	0	0	0	0	0	0	0	0	0	0	0	0	0	0	0	0	0	0	0	0	0	0	0	0	0	0	0	0	0	0	0	0	0	88002022	0	0	0	118481119	0	0	0	0	0	0	0	0	0	0
ASV471	0	0	0	0	28349391	0	0	0	5733409	0	0	0	0	0	0	5160296	0	0	0	0	0	0	0	13083800	0	0	0	0	0	0	0	0	0	0	0	0	0	0	0	0	0	3003712	0	0	0	0	0	0	0
ASV472	0	0	122297368	0	50619130	0	0	0	0	0	0	0	0	0	0	0	0	0	15153946	0	0	5867904	0	2999816	8309104	0	0	10095662	0	0	0	0	0	0	0	0	0	0	0	0	0	0	0	0	0	0	0	0	0
ASV473	0	0	0	0	0	0	0	0	0	0	0	0	0	0	175859704	0	0	0	0	0	0	0	0	0	0	0	0	0	0	0	0	0	0	0	0	0	0	0	0	0	0	0	0	0	0	0	0	0	0
ASV474	0	2595205	0	0	0	0	24216709	0	0	0	0	0	0	0	0	0	394750	0	0	0	612559	0	0	0	0	0	0	0	0	0	0	0	0	0	16146608	0	0	0	21093007	1942931	0	420709	0	0	14238416	0	0	0	0
ASV475	0	0	0	0	0	0	0	0	0	0	0	0	0	0	0	0	0	0	0	0	0	0	0	0	0	0	0	0	185288889	0	0	0	0	0	0	0	0	0	0	0	0	0	0	0	0	0	0	0	0
ASV476	0	0	0	0	13043130	0	12045887	0	0	0	0	0	290282	0	544120	0	0	0	10100175	0	0	0	0	0	0	0	0	379018	64744444	0	37237051	181383	1705157	0	0	154875	0	0	0	2830352	0	0	0	0	0	0	0	0	8279651
ASV477	183073814	0	0	0	4258435	0	0	0	0	0	0	0	0	0	16172204	0	0	0	0	0	0	0	0	0	0	0	0	0	0	0	0	0	0	8082216	0	0	0	0	0	0	0	0	0	25209	0	0	0	0	0
ASV478	0	0	0	0	0	0	0	0	0	0	0	0	0	0	0	0	0	0	0	0	0	0	0	0	0	0	0	0	0	0	0	37355634	0	0	0	0	0	0	0	0	0	0	0	0	0	0	0	0	0
ASV479	0	0	0	0	0	0	0	0	0	0	0	0	0	0	0	0	0	0	0	0	0	0	0	0	0	0	0	0	0	0	278128990	0	0	0	0	0	0	0	0	0	0	0	0	0	0	0	0	0	0
ASV480	0	0	0	0	0	0	0	0	0	19311457	0	0	0	0	0	0	0	0	0	0	0	0	0	0	0	0	0	0	0	0	0	0	0	0	0	0	0	0	0	0	0	0	13543172	0	0	0	0	0	0
ASV481	0	0	0	0	0	0	0	0	0	0	0	0	0	0	0	0	0	0	0	0	0	0	32049339	0	0	0	13438138	0	0	0	0	0	0	0	0	0	0	0	0	0	0	0	16480335	0	0	0	0	10443604	0
ASV482	0	0	0	0	0	0	0	0	0	0	0	0	8623446	0	0	0	0	0	0	0	0	0	0	0	0	0	0	0	0	0	0	0	0	0	0	0	0	0	0	0	0	0	0	0	0	0	0	0	0
ASV483	0	0	0	0	0	0	0	0	0	0	0	0	7773955	0	0	0	0	0	0	0	0	0	0	0	0	0	0	0	0	0	0	0	0	0	0	0	0	0	0	5028025	0	0	0	0	0	0	0	0	0
ASV484	0	0	0	0	0	0	0	0	0	0	0	0	0	0	0	0	0	0	0	0	0	0	0	0	0	0	0	0	0	0	0	0	0	0	57080666	0	0	0	118324476	0	0	0	8196908	0	0	0	0	0	0
ASV485	3077113	0	0	0	0	0	0	4042342	1262045	0	1901351	0	84237	0	0	0	0	0	0	0	1403781	0	3776211	0	0	0	24746489	21423132	9144444	7275	0	0	0	0	4882319	0	0	0	19511888	1942931	0	0	2799927	112516	1674455	0	2071440	110016858	0
ASV486	0	0	0	0	0	0	0	0	0	31737803	0	0	0	0	0	0	0	0	0	0	0	0	0	0	0	0	0	0	0	0	0	0	4822073	0	0	0	0	0	0	0	0	0	0	0	0	0	0	0	0
ASV487	0	0	0	0	0	0	0	0	0	0	0	0	0	0	0	0	0	0	0	0	0	0	0	4403029	0	0	0	0	0	0	0	0	0	0	58956168	0	0	0	110551049	0	0	0	0	0	0	0	0	0	0
ASV488	0	0	253888158	0	0	0	0	0	0	0	0	1080625	0	0	0	0	0	0	0	0	0	0	0	0	5591119	0	0	0	0	0	0	25323883	0	0	563778	0	0	0	0	0	0	11809	0	0	0	0	2646000	0	0
ASV489	0	0	0	0	0	0	0	0	0	0	0	0	0	1949064	0	0	0	0	0	0	0	0	0	0	0	0	0	0	0	0	0	0	0	0	0	0	0	0	0	0	0	0	0	4911989	0	0	0	0	0
ASV490	0	0	0	0	0	0	0	0	0	0	0	0	0	0	0	0	0	0	0	0	0	0	0	0	0	0	0	0	0	0	0	0	0	0	0	0	0	0	0	0	0	0	0	0	147695842	0	0	0	0
ASV491	0	0	0	0	25470261	0	0	0	0	0	0	0	0	1754423	0	10187852	0	0	3915567	0	0	0	8184141	0	0	0	9915798	0	44855556	0	4196298	0	2398955	0	0	0	0	0	0	0	576579	0	0	0	0	0	7484400	0	0
ASV492	7580206	0	0	0	0	0	4104642	0	0	0	0	0	0	0	0	0	0	0	12833336	0	0	0	1390308	0	31811343	0	12430585	0	69144444	0	0	25686649	0	0	0	4869375	0	0	0	3686453	0	514593	1706508	0	0	0	0	6287178	0
ASV493	0	0	0	0	0	0	0	0	0	0	0	0	0	4225479	0	0	0	0	0	0	0	0	0	0	0	0	0	163132803	130372222	0	0	0	0	3234318	0	0	0	0	0	0	0	0	0	0	0	0	0	0	0
ASV494	0	0	0	0	0	0	0	0	0	0	53112973	0	0	0	0	0	0	0	0	0	0	0	0	0	0	0	0	0	0	0	0	0	0	0	0	0	0	0	0	0	0	0	0	0	0	0	0	0	0
ASV495	0	0	0	0	0	0	0	0	0	0	0	0	8207006	0	0	0	0	0	0	0	0	0	0	0	0	0	0	0	0	0	0	0	0	0	0	0	0	0	0	0	0	0	0	0	0	0	0	0	0
ASV496	0	0	0	0	0	0	0	0	0	0	0	0	0	0	0	15111704	0	0	0	0	0	0	0	0	0	0	0	0	0	0	0	0	3517317	0	0	0	0	0	0	0	0	0	0	0	0	0	0	0	0
ASV497	31538969	5745205	0	0	13043130	0	0	0	0	0	843784	0	0	0	6335454	518519	0	0	0	0	473599	2068648	1250220	552547	0	9323461	0	10362697	0	0	0	47564252	0	0	0	0	0	4469519	0	293371	0	0	0	0	0	0	14933520	0	0
ASV498	0	0	0	0	0	0	0	0	0	1354293	0	0	0	0	0	0	2440492	0	0	0	0	0	0	0	0	0	0	0	0	0	0	0	0	0	0	0	0	0	0	0	7449737	0	0	0	0	0	0	0	0
ASV499	0	0	0	0	0	0	0	0	0	5353718	0	0	0	0	0	69796741	0	0	0	0	0	0	0	0	0	0	0	0	0	0	0	0	0	0	0	0	0	0	0	0	0	0	0	0	0	0	0	0	0
ASV500	40083299	3261986	0	0	24827478	0	0	0	4878409	0	1973243	0	0	0	2725333	1862519	0	0	0	0	0	0	0	0	10670821	0	0	0	0	0	9199263	8920332	1387597	1130739	2762513	0	0	2786898	4229371	0	0	0	753310	233026	11710099	0	4767840	0	1975975
ASV501	0	0	0	0	0	0	0	0	0	0	0	0	0	0	0	0	0	0	0	0	0	26359640	0	0	0	0	55067287	0	0	0	0	0	0	2652045	0	0	0	0	0	0	0	0	0	0	0	0	0	0	0
ASV502	0	0	0	0	0	0	0	0	0	0	0	0	0	0	0	0	0	0	0	0	0	0	0	0	0	0	0	0	0	0	0	0	0	0	0	0	0	0	0	0	0	0	0	0	0	0	0	293728548	0
ASV503	4734021	2761644	0	0	9260087	0	1240252	0	558409	0	913784	0	358305	0	0	0	0	0	8184751	0	473599	0	12571806	0	0	0	0	0	67677778	0	0	0	1705157	0	13808808	0	0	0	21724476	0	0	0	0	150637	0	0	12569760	0	0
ASV504	0	0	78082237	0	43816348	0	0	47650450	1828636	0	0	0	0	0	0	0	0	0	0	0	0	0	518062	0	0	0	0	6021218	57711111	0	0	33160567	0	0	0	0	0	22763102	0	0	0	242978	0	0	0	0	0	0	0
ASV505	0	0	0	0	2718435	0	2496404	6905405	0	3522108	0	8568239	109548	0	1220722	987259	0	838654	0	0	0	8528119	0	4697292	13400299	0	1449894	0	4094444	0	0	0	0	0	0	1364125	0	0	0	0	267895	0	0	0	0	0	0	0	0
ASV506	0	0	0	0	0	0	0	0	0	0	0	0	0	0	0	0	0	0	0	0	0	0	0	0	0	0	0	0	0	0	0	0	0	0	0	0	0	0	0	0	0	0	0	0	0	0	0	0	117538989
ASV507	49816907	0	0	0	14630000	3006945	0	0	0	1815510	0	0	0	0	11341361	1514074	0	0	0	0	0	0	0	0	0	0	0	0	51861111	0	0	47382869	0	0	5363410	0	0	22224064	11625874	0	0	284015	0	0	0	0	3029040	0	0
ASV508	257929072	0	0	0	0	0	0	0	0	0	0	0	0	0	0	0	0	0	0	0	0	0	0	0	0	0	0	0	0	0	0	0	0	4201591	0	0	0	0	0	0	0	0	0	0	0	0	0	0	0
ASV509	0	0	0	0	0	0	77992748	0	0	0	0	0	0	0	3179556	0	0	0	4468093	0	0	0	0	0	0	0	0	0	0	0	14145190	0	0	0	1420721	0	0	0	3446154	0	0	0	0	369521	0	0	0	0	0
ASV510	0	44977397	0	0	0	0	0	0	0	0	0	0	0	0	0	0	0	0	0	0	0	0	0	0	0	0	0	0	0	0	0	0	6161346	0	0	0	0	0	0	0	153421	0	0	0	0	0	16702560	0	0
ASV511	0	0	0	0	0	0	0	0	0	0	0	0	0	0	0	0	0	0	0	0	0	0	0	0	0	0	0	0	0	0	0	0	0	0	0	0	0	0	0	0	0	0	0	0	0	0	0	0	0
ASV512	0	0	291043421	0	0	0	0	0	0	0	0	0	0	0	0	0	0	0	0	0	0	0	0	0	0	0	0	0	0	0	0	0	0	0	0	0	0	0	0	0	0	0	0	0	0	0	0	0	0
ASV513	0	0	0	0	0	0	0	0	0	0	17314595	0	0	0	12514769	0	0	0	0	0	0	0	0	0	0	0	0	0	0	0	0	103913961	0	0	0	0	0	0	0	0	0	0	0	0	0	0	0	0	0
ASV514	323293196	0	0	0	0	0	0	0	0	0	0	0	0	0	0	0	0	0	0	0	0	0	0	0	0	0	0	0	0	0	0	0	0	0	0	0	0	0	0	0	0	0	0	0	0	0	0	0	0
ASV515	0	4630479	0	0	0	0	0	0	0	0	0	0	0	0	0	0	0	0	0	0	0	0	0	0	0	0	0	0	0	0	0	0	0	0	0	0	0	0	0	20877371	0	0	0	0	0	0	0	0	0
ASV516	0	0	0	0	0	0	0	0	0	0	0	0	0	0	0	0	0	0	0	0	0	159833333	0	0	0	0	0	0	0	0	0	0	0	0	0	0	0	0	0	0	0	0	0	0	0	0	0	0	0
ASV517	0	0	0	0	0	0	0	296396	0	2059851	0	0	0	2691354	0	0	0	0	8321041	0	0	0	0	3943001	23232164	8519352	0	0	0	0	0	0	0	0	6524793	0	0	0	11469231	0	0	0	0	0	0	0	0	27834043	10694440
ASV518	0	0	0	0	49641565	0	0	0	0	0	15398108	0	0	0	0	0	0	0	0	0	0	49640192	0	0	12308507	0	0	0	0	0	0	0	0	0	0	0	0	0	0	0	0	0	0	0	0	0	10805760	0	5205328
ASV519	3313814	0	4176974	0	0	0	0	0	14805000	1445210	0	14451023	0	2809024	5677778	0	0	0	0	0	0	0	0	0	0	0	0	0	0	0	2688890	0	0	0	0	0	5498550	2579144	0	0	0	0	0	102372	4019802	0	0	0	0
ASV520	0	0	0	0	8008000	0	0	0	0	1722698	0	0	0	0	0	0	0	697308	0	0	0	0	0	2553281	0	8319639	0	0	0	208545	0	0	0	0	0	0	0	5420321	0	128415	100263	0	0	0	0	0	0	0	0
ASV521	1420206	0	0	0	0	0	0	0	0	0	15292162	0	0	0	0	0	0	0	0	0	1090885	0	0	0	0	0	0	0	0	0	0	0	0	0	0	0	0	0	0	0	0	0	27032643	188450	2550495	0	0	2527714	0
ASV522	0	0	0	0	13043130	0	0	0	0	0	0	0	0	0	0	1804444	0	0	0	0	0	0	0	0	6861045	0	0	0	0	0	0	0	0	0	0	0	0	0	0	0	0	1220793	0	0	5871683	0	0	0	0
ASV523	15645361	0	0	0	0	0	2560007	12883784	5449091	886446	1867297	0	595593	0	0	2215111	611693	0	17058318	0	852194	0	0	0	0	0	8412660	0	9711111	0	0	0	2091751	0	0	0	0	0	0	0	0	0	0	43039	20448317	0	7484400	4407446	0
ASV524	0	0	0	84833483	0	0	0	0	0	0	0	0	0	0	0	0	0	0	0	0	0	0	0	0	0	0	0	0	0	0	0	0	0	0	0	0	0	0	0	0	0	0	0	0	0	0	0	0	0
ASV525	292631753	0	0	0	0	0	0	0	0	1409222	0	0	0	0	0	0	0	0	0	0	0	0	0	0	0	0	0	0	0	0	0	0	0	0	0	0	0	0	0	0	0	0	0	0	0	0	0	0	0
ASV526	0	0	0	0	0	0	0	0	0	0	0	0	0	0	0	0	0	0	0	0	0	0	0	0	0	0	0	0	0	0	0	0	0	0	0	0	0	0	0	0	0	0	0	0	126715248	0	0	0	0
ASV527	0	0	0	0	0	0	0	0	0	0	0	0	0	0	0	0	0	0	0	0	0	0	0	0	0	0	0	0	0	0	0	0	0	0	0	0	0	0	0	0	0	0	0	0	0	0	0	0	0
ASV528	7580206	395548	1455263	0	0	0	0	0	3812727	0	140000	0	1237458	2612613	0	754963	149300	485288	0	371663	91222	1432989	692511	260854	0	0	0	0	0	86490	0	4004383	3810715	515455	0	686000	2165593	0	0	259962	273421	467651	0	32279	4019802	432847	3800160	0	0
ASV529	0	0	0	0	0	0	0	0	0	0	0	0	0	0	0	0	0	0	0	0	902296	0	0	0	0	0	0	0	0	0	0	0	0	0	57178387	0	0	0	101989510	0	0	0	0	0	0	0	0	0	0
ASV530	0	0	0	0	0	0	0	0	0	0	0	0	0	0	0	0	0	0	0	0	0	0	0	0	0	0	0	0	0	0	0	0	78965324	0	0	0	0	0	0	0	0	0	0	0	0	0	0	0	0
ASV531	0	0	0	0	0	0	0	0	0	0	0	0	0	0	0	77118222	0	0	0	0	0	0	0	0	0	0	0	0	0	0	0	0	0	0	0	0	0	0	0	0	0	0	0	0	0	0	0	0	0
ASV532	0	0	0	0	0	0	0	0	0	0	0	0	0	0	0	0	0	0	0	0	0	0	0	0	0	0	0	0	0	0	0	0	0	0	0	0	0	0	0	0	0	0	0	0	0	0	0	0	107948152
ASV533	0	0	0	0	0	0	0	0	0	0	0	0	0	0	0	0	0	0	0	0	0	0	0	0	0	0	0	0	0	0	0	0	0	0	0	0	0	0	0	0	2290000	0	0	0	0	0	11592000	0	68031878
ASV534	0	1334589	0	0	0	0	3264179	27054054	0	0	1619459	0	223051	220298	0	2393481	0	0	0	0	0	0	5184141	859660	45148433	0	0	32492181	6050000	0	0	0	3665742	528182	2089738	0	0	11375936	0	0	0	0	0	0	3138218	0	3800160	0	0
ASV535	0	0	0	0	0	0	0	0	0	0	2854865	0	0	0	0	6043852	0	0	0	0	0	0	0	0	0	0	0	0	0	0	0	12203833	0	0	0	0	0	0	0	0	0	0	0	2016996	0	0	33566400	52766761	0
ASV536	0	0	0	0	0	0	0	0	0	0	0	0	0	0	0	0	0	0	0	0	0	0	0	0	0	0	0	0	0	0	0	0	0	0	0	0	0	139268182	0	0	0	0	0	0	0	0	0	0	0
ASV537	0	0	0	0	0	0	0	246658559	0	0	0	0	0	0	0	0	0	0	0	0	0	0	0	0	0	0	0	0	0	0	0	0	0	0	0	0	0	0	0	0	0	0	0	0	0	0	0	0	0
ASV538	0	21700685	0	3176777	0	0	0	0	0	0	0	0	0	0	0	0	0	0	0	0	0	65796218	0	0	0	0	0	32250988	0	0	0	0	0	0	0	0	0	0	0	0	0	0	0	0	0	0	0	0	0
ASV539	0	0	0	0	0	0	0	0	0	1741639	0	9772159	0	0	0	0	0	0	0	0	0	0	0	0	0	0	0	0	0	0	0	11473649	0	0	0	0	0	0	0	0	0	0	0	0	43391683	0	0	0	0
ASV540	0	0	0	0	0	0	0	112472973	0	0	0	0	0	0	0	0	0	0	0	0	0	0	0	0	0	0	0	0	0	0	0	0	13423794	0	0	0	0	0	0	0	0	0	0	0	58655842	0	0	0	5370869
ASV541	0	0	0	0	0	0	0	0	0	0	0	0	0	0	0	0	0	0	0	0	0	0	0	0	0	0	0	0	0	0	0	0	0	0	0	0	0	0	0	0	0	0	0	0	0	0	0	0	27887000
ASV542	0	0	0	0	0	0	0	0	0	0	0	0	0	0	0	0	0	0	0	0	0	0	0	0	0	0	0	0	0	0	0	228705592	0	0	0	0	0	0	0	0	0	0	0	0	0	0	0	0	0
ASV543	0	0	0	0	0	0	0	0	0	0	0	0	0	0	0	0	0	0	0	0	0	0	0	0	0	0	0	0	0	0	0	0	0	0	0	0	0	0	0	0	0	0	0	0	0	0	0	0	0
ASV544	4976495	825000	0	0	0	0	11230411	117789189	208636	25571	0	0	0	0	794889	2215111	0	0	0	0	0	0	0	0	0	0	16301064	0	23133333	0	0	0	3517317	0	0	0	0	0	0	0	0	1611978	0	0	0	0	3608640	0	491366
ASV545	0	0	0	0	0	0	0	0	0	0	0	0	0	0	0	0	0	0	0	0	0	0	0	0	0	35976436	0	0	0	0	0	0	0	0	0	0	0	0	0	12250591	0	0	0	0	0	0	0	0	0
ASV546	0	0	0	0	0	0	0	0	0	0	0	1195568	0	0	0	0	124658	0	0	0	0	0	0	0	0	0	0	0	18538889	0	0	0	0	0	0	0	0	0	0	0	5961842	0	0	0	0	0	0	0	0
ASV547	0	0	0	0	0	0	0	0	0	0	0	0	3515819	1754423	0	0	0	0	0	0	129980	0	0	0	0	0	0	0	0	0	0	0	0	0	0	0	0	0	0	1029409	0	0	0	0	3531881	0	0	0	1644894
ASV548	0	0	0	0	19397304	0	0	0	0	0	0	0	0	0	0	0	0	0	0	0	0	0	21266960	0	26151269	0	0	0	0	0	0	10562082	0	1680795	4784598	0	0	0	5800699	0	0	0	0	0	0	0	13356000	0	0
ASV549	0	2134932	0	0	22905826	0	0	296396	0	3580826	3314595	0	84237	0	0	0	199549	166250	0	0	0	26932835	0	0	0	0	0	0	1061111	0	4571113	0	0	0	0	0	0	0	0	31321	0	0	8234201	0	7917624	0	13159440	0	0
ASV550	0	0	0	0	0	0	0	0	0	0	42580811	0	0	0	0	0	0	0	0	0	0	0	0	0	0	0	0	0	0	0	0	0	0	0	0	0	0	0	0	0	0	0	0	0	0	0	0	0	0
ASV551	0	0	179025000	0	0	0	0	0	0	2362909	0	0	0	0	0	0	0	0	5709435	0	0	0	0	1993024	8855000	0	0	0	0	0	0	0	0	0	0	0	0	0	0	0	0	0	0	0	0	0	0	0	0
ASV552	6633402	0	0	0	0	0	0	0	0	0	0	0	0	0	0	50263111	0	0	0	0	2165226	0	0	0	0	0	0	0	42527778	0	0	0	0	0	0	0	0	0	0	0	0	0	0	0	0	0	0	0	0
ASV553	4023918	309247	0	0	8945391	0	0	5473874	1192500	0	1055676	0	952712	0	0	3982222	0	0	11470439	0	637610	0	2195595	0	0	0	4251383	22672169	0	0	1939260	2181249	0	657443	3145882	2598750	0	0	4699301	0	0	0	1602089	332016	5871683	0	5150880	8365391	0
ASV554	0	0	0	0	0	0	0	0	0	0	0	0	0	0	0	0	0	0	0	0	0	0	0	0	0	0	0	0	0	0	0	0	0	0	0	0	0	0	0	0	7251053	0	0	0	0	0	0	0	0
ASV555	17544742	0	0	0	0	0	0	0	0	903493	0	550852	765650	0	0	0	722339	0	0	0	0	0	0	687471	0	0	0	0	0	0	0	0	0	349602	0	1513750	2745959	0	0	1671484	0	209616	0	0	12780198	241624	0	0	0
ASV556	0	0	27217105	0	0	0	0	0	0	0	0	0	0	0	0	0	0	0	0	0	0	0	0	0	0	0	0	0	0	0	0	0	0	0	0	0	152493564	0	0	0	0	0	0	0	0	0	0	0	0
ASV557	0	0	0	0	15266087	0	0	0	0	0	0	0	0	0	0	0	0	0	0	1993375	0	7304567	0	0	0	0	0	0	0	0	0	0	0	0	0	23961875	0	0	0	0	0	0	0	0	0	5973882	0	0	0
ASV558	0	0	0	0	0	0	0	0	0	0	0	0	0	0	0	0	0	0	0	0	0	0	0	0	0	0	4583138	0	0	0	0	0	0	2679489	0	0	0	0	0	0	0	0	0	0	91363168	0	0	0	0
ASV559	60976495	0	0	0	0	0	2241993	26770270	12802500	0	0	0	0	0	0	0	0	0	0	0	435314	0	0	0	0	0	0	25153014	0	0	0	0	0	0	0	0	0	0	0	0	0	0	12415445	308344	0	0	0	0	3878377
ASV560	26320000	0	0	0	30599130	0	2241993	0	0	0	1619459	0	176384	0	0	9237926	0	0	0	0	599797	0	1250220	0	0	0	0	0	11977778	0	0	0	3589804	0	943389	0	0	0	1718182	0	0	0	1293307	389811	0	0	18481680	0	1397897
ASV561	68100619	1165068	0	0	217354261	0	0	0	0	0	0	0	0	0	0	0	0	0	0	0	0	0	0	0	0	0	0	0	0	0	0	0	0	0	0	0	0	0	0	0	0	0	0	481423	0	0	0	0	0
ASV562	0	0	0	0	0	0	0	0	0	0	0	0	0	0	0	0	0	0	0	0	0	0	0	0	0	0	0	0	341100000	0	0	0	0	0	0	0	0	0	0	0	0	0	0	0	0	0	0	0	0
ASV563	0	0	0	0	0	0	0	0	5164773	0	0	0	0	0	0	63441778	0	0	0	0	0	0	0	0	0	0	0	0	0	0	0	0	0	0	0	0	0	0	0	0	0	0	0	0	0	0	0	0	0
ASV564	0	0	0	0	0	0	0	0	0	0	0	0	0	0	0	0	0	0	0	0	0	0	0	0	0	0	0	0	0	0	0	0	0	0	0	0	0	0	0	0	0	0	0	0	110059406	0	0	0	0
ASV565	17781443	0	0	0	0	0	15603093	0	35417045	0	0	0	0	0	0	0	0	0	0	0	0	0	0	0	0	0	0	0	47483333	0	0	0	0	0	0	0	0	0	0	0	0	0	5719190	0	0	0	0	0	0
ASV566	0	0	0	0	0	0	42318477	0	0	0	0	0	0	0	0	0	1540829	0	0	0	0	8528119	0	0	11400597	0	0	0	0	0	0	0	0	151136	0	0	0	0	0	2693585	0	0	0	522003	0	0	0	0	0
ASV567	0	0	241651974	0	0	0	0	0	0	0	0	0	0	0	0	0	0	0	0	0	0	0	0	0	0	0	0	0	0	0	0	0	0	0	0	0	0	0	0	0	0	0	0	0	0	0	0	0	0
ASV568	0	0	0	0	0	0	0	0	0	369353	0	3318636	0	2769211	0	0	0	0	0	2400580	0	1748981	0	0	9762910	0	0	0	0	0	0	0	0	0	0	0	0	0	0	0	2271842	0	0	0	0	0	0	0	0
ASV569	0	0	0	0	0	14346017	0	0	0	0	0	0	0	0	0	0	0	0	0	0	0	0	0	0	0	0	0	0	0	0	0	0	0	0	0	0	0	0	0	0	0	0	0	0	0	0	202245120	0	0
ASV570	0	0	0	0	0	0	0	0	0	0	0	0	0	0	0	46969481	0	0	0	0	0	0	0	0	0	0	0	0	0	0	0	0	0	0	0	0	0	0	0	0	0	0	10562749	0	0	0	0	0	0
ASV571	0	0	0	1743513	1801130	0	6998563	8614414	0	143953	280000	0	43898	0	0	0	0	0	570943	0	0	0	2406167	339238	896418	27229341	1613723	1361019	0	0	3446668	0	0	237045	0	1476125	0	0	934965	63686	0	0	620548	0	0	0	0	0	0
ASV572	0	0	0	0	0	0	0	0	0	0	0	0	0	45426556	0	0	0	0	0	0	0	0	0	0	0	0	0	0	0	0	0	0	0	0	0	0	0	0	0	0	0	0	0	0	0	0	0	0	0
ASV573	0	0	0	0	0	0	76518530	0	0	0	0	0	0	0	0	0	0	0	0	0	0	0	0	0	0	0	0	0	0	0	0	0	1705157	0	0	0	0	0	0	0	0	0	0	0	0	0	0	0	0
ASV574	0	0	0	0	0	94162260	0	0	0	0	0	0	0	0	0	0	0	0	0	0	0	0	0	0	0	0	0	0	0	0	0	0	0	0	0	0	0	402406	0	0	0	0	0	0	0	0	75902400	0	0
ASV575	0	0	0	0	67197565	0	0	0	0	0	913784	0	69209	71663	0	0	0	0	0	0	0	0	0	0	0	0	0	54027296	0	0	0	0	0	0	0	0	0	64012567	0	0	0	0	0	178305	0	0	0	0	0
ASV576	0	0	0	0	0	0	0	0	0	23155565	0	0	0	0	0	0	0	0	0	0	0	0	0	0	0	0	0	0	0	0	0	0	0	0	0	0	0	0	0	0	0	0	0	0	0	0	0	0	0
ASV577	0	0	0	0	0	0	0	0	0	0	0	25558352	0	0	0	0	0	0	0	0	0	0	0	0	0	0	0	0	0	0	0	0	0	0	0	0	0	0	0	0	0	0	0	0	0	0	0	0	0
ASV578	0	0	0	9574027	0	0	0	0	5093182	0	0	0	0	0	0	0	0	0	0	0	0	0	0	0	0	14647399	0	0	0	0	0	0	0	0	0	0	0	54933155	0	0	0	0	0	0	0	0	0	0	0
ASV579	31302268	0	0	0	0	0	0	0	0	1685763	0	0	0	0	0	0	0	0	0	0	0	0	0	0	0	0	0	0	0	0	0	0	0	696420	0	0	0	0	0	0	0	0	0	185068	0	0	0	0	3878377
ASV580	0	0	0	0	0	0	0	0	0	0	0	0	0	0	0	0	0	0	0	0	0	0	0	0	0	0	0	0	0	0	0	143134587	0	0	0	0	0	0	0	0	0	0	0	0	0	0	0	0	0
ASV581	215149691	0	0	0	0	0	0	0	0	0	0	0	0	0	0	0	0	0	0	0	0	0	0	0	0	0	0	0	0	0	0	0	0	0	0	0	0	0	0	0	0	0	0	0	0	0	0	0	0
ASV582	0	0	0	0	0	0	0	0	0	0	0	0	0	0	0	0	0	0	0	0	0	0	0	0	0	0	0	0	0	0	192899329	0	0	0	0	0	0	0	0	0	0	0	0	0	0	0	0	0	0
ASV583	0	178767	0	0	12413739	0	0	83054054	0	0	0	0	1059887	0	0	0	0	0	1274493	0	0	0	0	0	5407239	0	6409840	0	13400000	0	9745189	0	1939875	1734886	1995775	0	0	0	4072727	0	0	0	0	21827	0	0	0	2527714	0
ASV584	0	0	0	0	0	0	0	0	0	0	0	0	0	0	0	0	0	0	0	0	0	0	0	0	0	0	0	0	0	0	0	0	0	0	0	0	0	0	0	0	0	0	0	0	0	0	0	0	0
ASV585	0	0	0	0	0	0	0	0	0	0	0	0	0	0	0	0	0	0	0	1862379	0	0	0	0	0	0	0	0	0	0	0	0	0	0	68920008	0	0	0	40369930	0	0	0	0	0	0	0	0	0	0
ASV586	0	0	0	0	0	0	0	199310811	0	0	0	0	0	0	0	0	0	0	0	0	0	0	0	0	0	0	0	0	0	0	0	0	0	4922670	0	0	0	0	0	0	0	0	0	0	0	0	0	0	0
ASV587	0	0	0	0	0	0	0	0	0	0	0	0	306102	0	0	0	0	0	0	0	0	0	0	0	0	0	0	23171784	0	0	0	0	0	0	0	0	0	0	0	0	0	0	0	0	0	0	12766320	0	0
ASV588	0	0	0	0	0	0	0	0	0	0	37745135	0	0	0	0	0	0	0	0	0	0	0	0	0	0	0	0	0	0	0	0	0	0	0	0	0	0	0	0	0	0	0	0	0	0	0	0	0	0
ASV589	0	0	0	0	0	0	0	0	0	0	0	0	0	0	0	0	0	0	117124454	0	0	0	0	0	0	0	0	0	54783333	0	0	0	0	0	0	0	0	0	0	0	0	0	0	0	0	0	0	0	0
ASV590	0	0	0	0	0	0	0	0	0	0	0	0	0	0	0	0	0	0	0	0	0	0	0	0	0	0	0	0	0	0	0	0	0	0	0	0	0	0	0	0	0	0	0	0	0	0	213307920	0	0
ASV591	39136495	0	0	0	0	0	0	0	0	0	9618378	0	0	0	0	0	0	0	0	0	384740	0	0	0	0	0	0	0	0	0	49899277	0	0	0	0	0	0	0	0	0	0	0	425135	0	3820198	0	0	0	11942562
ASV592	0	0	0	0	0	0	0	0	0	0	0	0	0	0	0	0	0	0	0	0	0	0	0	0	0	0	0	0	0	0	0	0	0	0	44079940	0	0	0	85341259	0	0	0	0	0	6165545	0	0	0	0
ASV593	0	0	0	0	0	0	0	0	0	0	37389459	0	0	0	0	0	0	0	0	0	0	0	0	0	0	0	0	0	0	0	0	0	0	0	0	0	0	0	0	0	0	0	0	0	0	0	0	0	0
ASV594	0	0	0	0	0	0	0	0	0	0	0	0	0	0	0	0	0	0	0	0	0	0	0	0	0	0	0	0	0	0	0	0	0	0	0	0	0	0	0	0	0	0	0	2238340	0	0	0	0	0
ASV595	0	0	0	0	0	0	0	0	0	0	0	0	0	0	0	0	0	0	0	0	0	0	0	0	0	0	0	0	0	0	0	0	0	0	0	0	0	0	0	0	0	0	0	0	0	0	0	0	0
ASV596	0	0	0	0	0	0	0	0	0	21652584	0	0	0	0	0	0	0	0	0	0	0	0	0	0	0	0	0	0	0	0	0	0	0	0	0	0	0	0	0	0	0	0	0	0	0	0	0	0	0
ASV597	0	0	0	0	0	0	0	0	0	0	0	0	0	0	0	0	0	0	0	0	0	0	0	0	0	0	0	0	0	0	0	0	0	0	0	0	0	0	0	0	0	0	0	0	0	0	0	0	0
ASV598	0	0	0	0	0	0	0	0	0	0	0	0	0	0	0	0	0	0	0	0	0	0	0	0	0	0	0	0	0	0	0	0	16143761	0	0	0	0	0	0	0	0	0	0	0	0	0	0	0	67863710
ASV599	0	0	0	0	0	0	0	0	0	0	36961892	0	0	0	0	0	0	0	0	0	0	0	0	0	0	0	0	0	0	0	0	0	0	0	0	0	0	0	0	0	0	0	0	0	0	0	0	0	0
ASV600	0	0	0	0	0	0	0	0	0	0	0	0	0	0	0	0	0	0	0	0	0	0	0	0	0	0	0	0	0	0	0	0	0	0	0	0	0	0	0	0	0	0	0	0	0	0	210233520	0	0
ASV601	246521237	0	0	0	0	0	0	0	0	0	0	0	0	0	0	0	0	0	0	0	0	0	0	0	0	0	0	0	0	0	0	0	0	0	0	0	0	0	0	0	0	0	0	0	0	0	0	0	0
ASV602	0	0	0	0	0	0	30343007	0	0	0	0	0	0	0	0	0	0	0	0	0	0	0	0	0	0	0	0	0	0	0	0	0	0	0	0	0	0	0	0	0	0	0	0	1089811	0	0	0	0	22121987
ASV603	0	0	0	0	338378174	0	0	0	0	0	0	0	0	0	0	0	0	0	0	0	0	0	0	0	0	0	0	0	0	0	0	0	0	0	0	0	0	0	0	0	0	0	0	0	0	0	0	0	0
ASV604	0	0	0	0	0	0	0	0	0	0	0	0	0	0	0	0	0	0	0	0	0	0	0	0	0	0	0	0	0	0	0	0	0	0	0	0	0	0	0	0	0	0	0	0	0	0	0	0	0
ASV605	0	0	0	0	0	0	0	185096396	0	0	0	0	0	0	0	0	0	0	0	0	0	0	0	0	0	0	59687287	0	0	0	0	0	0	0	0	0	0	0	0	0	0	0	0	0	0	0	0	0	0
ASV606	0	0	0	0	0	0	0	0	0	0	0	0	0	0	0	8943407	0	0	0	0	0	0	0	0	0	0	0	0	249861111	0	0	0	0	0	0	0	0	0	0	0	0	0	0	0	0	0	0	0	0
ASV607	0	0	0	0	0	0	0	0	0	0	0	3757727	0	5214609	0	0	0	0	0	948791	0	0	0	0	0	0	0	0	0	0	0	0	0	0	2570829	0	0	0	4386014	0	1501053	0	0	0	0	0	13159440	0	0
ASV608	0	0	0	0	0	0	0	0	0	0	0	0	0	0	0	0	0	0	0	0	0	0	0	0	0	0	0	0	0	0	147579313	0	0	0	3435289	0	0	0	8321678	0	0	0	0	0	0	0	0	0	0
ASV609	0	0	0	65547783	0	0	0	0	0	0	0	0	0	0	0	0	0	0	0	0	0	0	0	0	0	0	0	0	0	0	0	0	0	0	0	0	0	0	0	0	0	0	0	0	0	0	0	0	0
ASV610	0	0	0	0	57756696	0	0	0	0	0	10857568	0	0	0	0	0	0	0	0	0	0	0	0	0	0	0	0	0	0	0	0	0	0	0	0	0	0	0	0	0	0	0	0	0	0	0	0	0	0
ASV611	0	0	0	0	0	0	0	211576577	0	0	0	0	0	0	0	0	0	0	0	0	0	0	0	122717	0	0	0	42071001	0	0	0	0	0	0	0	0	0	0	0	0	0	0	0	0	0	0	0	0	0
ASV612	0	0	0	0	42524087	0	1864921	0	0	745335	0	0	0	0	0	754963	0	0	0	0	0	0	0	0	0	0	0	0	0	0	83877068	2367283	0	0	0	0	0	0	0	0	0	0	0	0	0	0	0	0	0
ASV613	0	0	0	0	0	0	0	0	0	0	0	0	0	0	0	0	0	0	0	0	0	0	6842291	0	0	0	0	0	0	0	0	0	0	0	0	0	0	0	0	0	0	0	0	0	0	0	0	0	16777395
ASV614	0	0	0	0	0	0	0	0	0	0	0	0	0	0	0	0	0	0	0	0	0	0	0	0	0	0	0	0	0	0	0	179076362	0	0	0	0	0	0	0	0	0	0	0	0	0	0	0	0	0
ASV615	0	0	0	0	23227217	0	1926252	87537838	1828636	0	0	0	0	0	0	0	0	0	0	0	0	0	0	0	0	0	798670	0	0	0	0	0	0	0	0	0	0	0	0	0	0	0	0	0	21806733	0	0	0	0
ASV616	7343505	0	0	0	0	0	0	0	0	0	0	0	0	0	0	0	0	0	0	0	0	0	0	0	0	0	0	0	0	0	203704	0	3147982	0	0	0	0	0	0	0	0	0	0	0	0	0	0	0	63499222
ASV617	0	0	0	0	0	0	0	0	0	0	0	22542386	0	0	0	0	0	0	0	0	0	0	0	0	0	0	0	0	0	0	0	0	0	0	0	0	0	0	0	0	0	0	0	0	0	0	0	0	0
ASV618	0	0	0	0	0	0	0	0	0	0	0	0	3847232	0	0	0	0	0	0	0	1691627	0	0	0	0	0	0	0	0	0	0	0	0	0	0	0	0	0	0	1366629	0	0	0	0	0	0	0	0	0
ASV619	0	0	0	0	0	0	0	3178378	0	0	0	0	58927	0	0	0	0	0	2250622	0	0	0	0	15142359	0	0	0	0	0	0	0	0	0	0	0	799750	0	0	0	0	0	0	0	0	6941782	0	0	0	738363
ASV620	0	0	0	0	0	0	67782252	0	0	0	0	0	0	0	0	0	0	0	0	0	0	0	0	0	0	0	0	0	0	0	0	0	0	0	0	0	0	0	0	0	0	0	0	0	0	0	0	0	0
ASV621	0	0	0	0	0	0	0	0	0	0	0	0	0	0	0	0	0	0	0	0	0	0	0	17498394	0	0	0	0	0	0	0	0	0	0	0	0	0	0	0	0	0	0	0	0	0	0	0	0	0
ASV622	19675052	0	0	0	7693304	0	0	0	1544318	0	0	2741534	0	3279701	0	0	0	0	0	0	0	0	0	0	0	0	0	0	139894444	0	22676305	0	0	0	0	0	0	0	0	0	0	0	0	0	0	0	0	4617602	0
ASV623	946804	0	0	0	0	0	2878020	0	0	0	1477568	0	0	0	0	5102222	0	0	0	0	4558271	0	0	0	0	0	16133138	0	0	0	5312595	0	0	0	0	0	0	0	0	0	0	0	0	202284	4796040	0	932400	0	14110354
ASV624	0	0	0	0	0	0	0	0	0	0	0	0	0	0	0	0	0	0	0	0	0	0	0	0	0	0	0	0	60933333	0	0	0	0	0	0	0	0	0	0	0	2711053	0	0	0	0	0	0	0	0
ASV625	0	0	0	0	0	0	0	139318919	0	0	0	0	0	0	0	0	0	0	0	0	0	0	0	0	0	0	0	0	0	0	0	0	0	0	0	0	0	0	0	0	0	0	0	0	0	0	90044640	0	0
ASV626	0	0	0	0	0	0	0	0	0	0	0	0	0	0	0	0	0	0	0	0	1779068	0	0	0	0	0	0	0	0	0	0	0	0	0	0	0	0	0	0	0	0	0	0	0	0	0	0	0	67106953
ASV627	0	0	0	0	0	0	0	0	0	0	0	0	0	0	0	0	0	0	0	0	0	0	0	0	0	0	0	0	0	0	0	0	0	0	0	0	0	0	0	0	0	0	0	0	0	0	189972720	0	0
ASV628	0	0	0	0	0	0	0	0	0	0	0	0	0	0	0	0	0	0	0	0	0	0	0	0	0	0	0	0	0	0	0	0	0	0	0	0	0	0	0	0	2802895	0	0	0	0	0	0	0	0
ASV629	0	0	0	0	0	0	0	0	0	0	0	0	0	0	0	0	0	0	0	0	0	0	0	0	0	0	0	0	0	0	0	0	58620802	0	0	0	0	0	0	0	0	0	0	0	0	0	0	0	0
ASV630	0	0	0	0	0	0	0	0	0	0	0	0	0	0	0	0	0	0	0	0	0	0	0	0	0	0	0	0	0	0	0	0	0	0	0	0	0	0	0	0	0	0	0	0	0	0	189151200	0	0
ASV631	11852371	0	0	0	0	0	0	0	769091	0	0	0	0	0	0	0	0	0	0	0	10826131	0	0	0	0	0	0	0	0	0	0	0	0	0	0	0	0	0	0	0	0	0	0	0	0	0	0	0	0
ASV632	0	0	0	0	45758087	0	0	0	0	0	0	0	0	0	0	3803852	0	0	0	0	0	0	2932159	0	0	0	20855532	0	39327778	0	0	0	0	0	0	0	0	0	0	0	0	0	0	0	0	0	52365600	0	0
ASV633	0	9026712	0	0	161572783	0	0	57778378	0	0	0	0	0	0	0	0	0	0	0	0	0	0	0	0	0	0	0	0	0	0	0	0	0	0	0	0	0	0	0	0	0	0	0	0	0	0	0	0	0
ASV634	0	0	0	0	0	0	0	0	0	0	0	0	0	0	0	0	0	0	0	0	0	0	0	0	0	0	0	0	0	0	0	0	0	0	0	0	0	0	0	0	0	0	0	0	0	0	0	0	0
ASV635	0	0	0	0	36390870	0	0	0	0	0	0	0	0	675050	0	0	0	0	0	0	0	0	0	0	0	362637	0	0	0	0	0	0	0	0	0	0	0	0	0	0	0	0	0	2561748	0	0	0	0	0
ASV636	0	0	0	0	0	0	0	0	0	0	0	0	0	0	0	0	0	0	0	0	0	0	0	0	0	0	0	0	0	0	0	0	0	0	0	0	0	0	0	0	0	0	0	0	0	0	0	0	0
ASV637	0	0	0	0	0	0	0	0	0	0	2642973	9424943	0	1560667	0	0	0	0	0	0	0	0	0	0	0	0	17140691	6296868	0	0	43136312	0	0	0	0	0	0	0	0	0	0	0	0	0	0	0	4379760	0	0
ASV638	0	0	0	0	0	0	0	0	0	0	0	6971364	0	0	0	0	0	0	0	0	0	0	0	1012575	0	0	0	0	0	0	0	0	0	0	0	0	75401107	0	0	0	0	0	0	0	0	0	0	0	0
ASV639	0	0	0	0	0	0	0	0	0	0	0	0	0	0	0	0	0	0	0	0	0	0	0	0	0	0	0	202412853	0	0	0	0	0	0	0	0	0	0	0	0	0	0	0	0	0	0	0	0	0
ASV640	0	0	0	0	0	0	0	0	0	0	0	0	0	0	0	0	0	0	0	0	0	0	31763877	0	0	0	0	0	0	0	0	0	0	0	0	0	0	0	0	0	0	0	0	0	0	0	0	0	0
ASV641	0	0	0	0	3642435	0	0	0	1757045	886446	561892	643125	942034	2065849	1135556	0	0	0	0	0	0	0	0	436898	3781045	0	1613723	0	1333333	0	0	4915949	6858596	0	0	0	0	0	0	0	0	0	0	109135	3043960	0	6899760	0	0
ASV642	0	0	0	0	0	0	0	0	0	14435056	0	0	0	0	0	0	0	0	0	0	0	0	0	0	0	0	0	0	0	0	0	0	0	0	0	0	0	0	0	0	0	0	0	0	0	0	0	0	14359979
ASV643	0	0	0	0	0	52175718	0	0	5590227	0	0	0	0	0	0	19272296	0	0	0	0	0	0	0	0	0	0	0	0	0	0	0	0	0	0	0	0	0	0	0	0	0	0	0	0	0	0	11395440	0	0
ASV644	0	0	0	0	0	0	0	0	0	0	0	0	0	0	12415407	0	0	0	0	0	0	0	0	0	0	0	0	0	0	0	0	114313264	0	0	0	4386375	0	0	0	0	0	0	0	0	0	0	0	0	0
ASV645	208019794	0	0	0	0	0	0	0	0	0	0	0	0	0	0	0	0	0	0	0	0	0	0	0	0	0	0	0	0	0	0	0	0	0	0	0	0	0	0	0	0	0	0	0	0	0	0	0	0
ASV646	32018144	0	0	0	0	0	0	0	0	0	2502973	0	0	0	13200833	634667	0	0	0	0	116745	0	0	0	0	0	0	0	0	0	15603709	0	0	0	0	0	0	0	0	0	0	0	1915347	895520	2944158	0	7096320	4827759	0
ASV647	0	0	0	0	0	0	0	191226126	0	0	0	0	0	0	0	0	0	0	0	0	0	0	0	0	0	0	0	0	0	0	35085939	0	0	0	0	0	0	0	0	0	0	0	0	0	0	0	0	0	0
ASV648	0	0	0	0	0	0	0	0	0	0	0	0	0	0	0	0	0	0	0	0	0	0	0	0	0	0	0	0	0	0	0	0	0	0	0	0	0	0	0	0	0	0	0	1821476	0	0	0	0	0
ASV649	0	0	0	0	0	0	0	0	0	0	0	0	0	0	0	0	0	0	0	0	0	0	0	0	0	0	15793191	0	0	0	0	0	0	0	8753597	0	0	0	11155944	0	0	0	0	0	9181782	0	0	0	6618991
ASV650	205173608	0	0	0	0	0	0	0	0	0	0	0	0	0	0	0	0	0	0	0	0	0	0	0	0	0	0	0	0	0	0	0	0	0	0	0	0	0	0	0	0	0	0	0	0	0	0	0	0
ASV651	0	0	0	0	0	0	0	0	0	0	0	0	0	0	0	0	0	0	0	0	0	0	0	0	0	0	0	0	255283333	0	0	0	0	0	0	0	0	0	0	0	0	0	0	0	0	0	0	0	0
ASV652	0	0	0	7498416	0	0	0	0	0	0	0	1587727	140395	0	2905130	0	0	0	0	732157	0	7304567	0	1012575	3959179	898710	0	11422225	0	0	0	7283232	0	0	0	4720625	7239647	0	0	0	0	259511	0	0	0	0	0	0	0
ASV653	0	0	11338158	0	0	0	0	0	0	0	0	0	0	295500	0	0	0	0	0	0	0	5651119	0	0	0	0	0	0	0	0	0	0	0	0	1420721	0	80654245	0	0	0	0	0	0	0	0	0	0	0	0
ASV654	0	0	0	0	0	0	0	0	0	0	0	0	0	0	0	0	0	0	0	0	0	0	30339207	0	0	0	0	0	0	0	0	0	0	0	0	0	0	0	0	0	0	0	0	0	0	0	0	0	0
ASV655	0	0	0	0	0	0	0	0	0	0	0	0	0	0	0	0	0	0	0	0	0	0	0	0	61255224	0	0	0	70616667	0	0	0	0	0	943389	0	0	0	934965	0	0	0	0	0	0	0	5150880	0	0
ASV656	0	0	0	0	0	0	0	0	0	0	0	0	0	0	0	0	0	0	0	0	0	0	0	15589536	0	0	0	0	0	0	0	0	0	0	0	0	0	0	0	0	0	0	0	0	0	0	0	0	0
ASV657	0	0	0	0	0	0	0	0	0	0	0	0	2056102	0	0	8113778	0	0	0	0	0	0	0	0	0	0	0	0	0	0	0	0	0	0	0	0	0	0	0	0	0	396795	0	430698	4796040	0	20653920	0	0
ASV658	0	0	0	0	0	0	0	0	0	0	0	0	0	0	12221417	0	0	0	0	0	0	0	0	0	0	0	0	0	0	1987644	0	0	0	0	0	0	0	0	0	0	0	0	0	0	0	0	40148640	0	0
ASV659	0	0	0	0	0	0	0	0	0	0	0	0	0	0	0	0	0	0	0	0	0	0	0	0	0	0	0	0	0	0	0	0	0	0	0	0	0	0	0	0	0	0	0	0	0	0	0	0	0
ASV660	0	0	0	0	0	0	0	0	0	0	30065946	0	0	0	0	0	0	0	0	0	0	0	0	0	0	0	0	0	0	0	0	0	0	0	0	0	0	0	0	0	0	0	0	0	0	0	0	0	0
ASV661	0	0	0	0	0	0	27942007	0	0	0	2361081	0	0	0	0	0	0	0	0	0	0	0	0	0	0	0	3260213	0	0	0	594815	0	0	0	657741	0	0	0	778322	1298767	0	0	0	694159	0	0	0	0	2554053
ASV662	0	0	0	0	0	0	0	0	0	0	0	0	0	0	7381111	8055704	0	0	0	0	0	0	7936564	0	0	0	0	0	0	0	0	0	0	0	0	0	0	0	0	0	0	0	6914044	0	2162376	0	0	0	0
ASV663	0	0	0	0	0	0	58730232	0	0	0	0	0	0	0	0	0	0	0	0	0	0	0	0	0	0	0	0	0	0	0	0	0	0	0	0	0	0	0	0	0	0	0	0	0	0	0	0	0	0
ASV664	0	0	0	0	0	0	0	0	0	0	0	0	0	0	0	0	0	6020673	0	0	0	0	0	0	0	0	0	0	0	0	0	26779599	0	0	0	0	0	0	0	0	0	0	0	0	0	0	0	0	0
ASV665	0	0	0	0	0	0	0	0	0	0	0	19434943	0	0	0	0	0	0	0	0	0	0	0	0	0	0	0	0	0	0	0	0	0	0	0	0	0	0	0	0	0	0	0	0	0	0	0	0	0
ASV666	0	0	0	0	0	0	0	142951351	0	0	0	0	0	0	0	0	0	3837212	0	0	0	0	0	0	0	0	0	0	0	0	0	0	0	0	0	0	0	0	0	0	0	0	0	0	0	0	0	0	0
ASV667	0	0	0	0	0	108520575	0	0	0	0	0	0	0	0	0	0	0	0	0	0	0	0	0	0	0	0	0	0	0	0	0	0	0	0	0	0	0	0	0	0	0	0	0	0	0	0	0	0	0
ASV668	0	0	0	0	0	0	0	19410811	48816818	0	0	0	0	0	0	0	0	0	0	0	0	0	0	0	0	0	0	0	0	0	0	0	0	0	0	0	0	0	0	0	0	0	0	0	0	0	0	0	0
ASV669	0	0	0	0	0	0	0	25641441	0	0	0	0	0	0	0	0	0	0	0	0	270358	0	0	0	0	0	0	0	0	0	49190388	0	0	0	0	0	0	0	0	0	0	0	0	105753	0	0	0	0	1397897
ASV670	0	0	0	0	0	0	0	0	6304091	0	0	0	0	0	0	0	0	0	0	0	0	0	0	0	0	0	0	0	0	0	0	0	0	0	0	0	0	0	0	0	4384737	0	0	0	0	0	0	0	0
ASV671	0	0	0	0	0	0	0	0	0	0	0	0	0	0	0	0	0	0	0	0	0	0	0	0	0	0	0	0	0	0	0	0	0	0	0	0	0	0	0	0	0	0	0	0	0	0	0	0	68617838
ASV672	0	3220890	0	0	0	13245315	0	0	0	0	631892	0	0	0	0	0	0	0	0	0	1153275	0	0	0	0	0	0	0	0	0	0	0	0	0	0	0	0	0	0	0	0	0	0	0	0	0	10221120	0	0
ASV673	0	0	0	0	0	0	0	0	0	0	0	0	0	0	0	0	0	0	110468358	0	0	0	0	0	0	0	0	0	0	0	0	0	0	0	0	0	0	0	0	0	0	0	0	0	0	0	0	0	0
ASV674	0	0	0	0	0	0	0	229120721	0	0	0	0	0	0	0	0	0	0	0	0	0	0	0	0	0	0	0	0	0	0	0	0	0	0	0	0	0	0	0	0	0	0	0	0	0	0	0	0	0
ASV675	0	0	0	0	0	0	0	0	0	0	0	0	0	0	0	0	0	0	109532748	0	0	0	0	0	0	0	0	0	0	0	0	0	0	0	0	0	0	0	0	0	0	0	0	0	0	0	0	0	0
ASV676	0	0	0	0	40910435	0	0	0	0	0	0	0	0	0	0	0	0	0	0	0	0	0	0	0	0	0	0	0	0	0	0	0	0	0	0	0	99332070	0	0	0	0	0	0	0	0	0	0	0	0
ASV677	0	0	0	0	31241913	0	3071099	19127027	0	0	1689459	0	0	0	0	0	0	0	0	0	359217	0	0	0	0	0	0	0	0	0	0	30063100	0	1130739	5750538	0	0	0	13045455	0	0	0	0	0	5283960	0	0	0	0
ASV678	0	0	0	0	136778783	0	0	0	0	0	0	0	0	0	0	0	0	0	0	0	0	0	0	0	0	0	0	0	0	0	0	0	0	0	0	0	0	0	0	0	0	0	0	0	0	0	0	0	5123872
ASV679	0	395548	0	0	33170261	0	0	296396	0	0	0	0	0	0	0	0	0	0	0	0	244835	1116996	0	0	0	0	92322181	0	0	0	0	725533	0	0	0	0	0	0	0	0	0	0	0	77778	0	0	17493840	0	0
ASV680	0	1037671	0	0	0	0	0	0	0	0	0	3295568	0	7801565	0	0	0	0	0	0	0	14138820	0	0	0	0	0	6296868	0	0	0	0	0	0	0	0	0	21578342	0	0	0	0	0	0	0	0	16309440	0	0
ASV681	0	0	0	0	0	0	0	0	0	0	0	0	0	0	0	0	0	0	5709435	0	0	7194337	0	0	0	0	0	0	0	0	0	0	0	0	0	0	0	0	0	0	0	0	0	2327492	0	0	0	0	0
ASV682	0	0	0	0	0	559575	0	0	0	0	0	0	0	0	0	20048000	0	0	0	0	0	51870510	0	0	0	0	0	0	0	0	0	0	0	0	0	0	0	0	0	0	0	0	0	0	0	0	0	0	0
ASV683	0	0	0	0	0	0	0	0	0	0	0	0	0	0	0	0	0	0	0	0	0	0	0	0	0	0	0	0	0	0	0	0	0	0	30233547	0	0	0	50336364	0	0	0	0	0	0	0	0	0	0
ASV684	0	7347945	0	0	26106348	0	0	12883784	0	0	5047568	0	1135028	0	0	3156741	0	0	0	0	0	0	0	0	0	0	0	0	0	0	0	0	0	0	0	0	0	0	0	0	0	0	0	0	0	0	0	0	0
ASV685	27030103	0	0	0	0	0	0	0	0	0	0	0	0	0	0	0	0	0	0	0	0	0	0	0	0	0	0	0	0	0	0	0	0	9494545	0	0	0	0	0	0	0	0	0	0	0	0	0	0	0
ASV686	27745979	3926712	22340132	0	0	0	0	0	0	0	0	0	0	0	0	0	947496	0	15017656	0	0	8972713	0	0	0	0	0	0	0	0	13957783	0	0	1143864	0	0	0	0	0	0	0	0	0	0	0	917576	0	0	0
ASV687	0	0	0	0	0	0	0	0	0	0	0	0	0	0	0	0	0	0	0	0	0	0	0	0	0	0	0	0	0	0	0	0	0	0	0	0	0	85851070	0	0	0	0	0	0	0	0	0	0	0
ASV688	0	0	0	0	20354783	0	0	0	0	0	0	4520170	0	0	0	0	0	0	0	0	0	0	0	0	0	0	0	0	0	0	2884445	0	19516105	0	0	0	0	0	0	0	0	1141375	0	0	0	0	0	0	0
ASV689	4976495	0	0	0	0	0	872265	0	0	0	1513514	0	0	0	0	1862519	0	0	0	0	435314	0	0	0	0	0	0	0	0	0	7724447	0	0	0	0	0	0	0	0	0	0	0	0	25209	0	0	6511680	115340819	0
ASV690	0	0	0	0	0	0	0	0	0	0	0	0	0	0	0	0	0	0	0	0	0	6419054	0	0	0	0	0	0	0	0	0	0	0	10035852	0	0	0	0	0	0	0	0	0	0	0	0	0	0	0
ASV691	0	0	0	0	0	0	0	0	0	0	0	0	0	0	0	0	0	0	0	0	0	0	27455507	0	0	0	0	0	0	0	0	0	0	0	0	0	0	0	0	0	0	0	0	0	0	0	0	0	0
ASV692	0	0	0	0	0	0	0	0	0	0	0	0	0	0	0	0	0	0	0	0	0	0	0	0	0	0	0	0	199372222	0	0	0	7341839	0	0	0	0	0	0	0	0	0	0	0	0	0	0	0	0
ASV693	0	0	0	0	0	0	0	0	0	0	0	0	0	0	0	0	0	0	0	0	0	0	0	0	0	0	0	0	0	0	0	0	0	0	0	0	0	0	0	0	0	0	0	0	0	0	0	0	0
ASV694	0	0	0	0	0	0	0	0	0	0	0	0	0	0	0	0	0	0	0	11185106	0	0	0	0	0	0	0	0	0	0	0	0	0	0	0	0	0	0	0	0	0	0	0	0	0	0	0	0	0
ASV695	0	0	0	0	0	0	0	0	0	0	0	0	306102	0	0	0	0	0	0	0	0	0	0	0	0	0	0	0	0	0	0	0	0	0	2954198	0	0	0	6118881	7968000	0	0	0	0	30716832	0	0	0	0
ASV696	0	0	0	0	0	0	0	0	28726364	0	0	0	1361638	0	0	0	0	0	0	0	561985	0	0	0	0	0	0	0	0	0	0	0	0	0	0	0	0	0	0	0	0	0	0	0	0	0	10221120	0	0
ASV697	0	439726	0	0	0	0	0	0	0	0	0	0	0	220298	0	0	161862	0	0	573404	751519	0	448458	687471	0	0	0	0	0	841455	0	0	0	0	657741	154875	0	299465	0	526189	0	825770	0	491568	0	0	0	1897245	0
ASV698	0	0	0	0	0	0	0	30163063	0	0	0	0	0	0	0	0	0	0	5573145	0	0	0	0	4366407	356269	8839944	0	0	0	0	0	0	0	0	4495192	0	0	0	12413986	0	0	0	0	0	0	0	0	0	819819
ASV699	0	0	0	0	0	0	0	0	0	0	0	0	0	0	0	0	0	0	0	0	0	0	0	0	0	0	0	0	0	0	0	0	0	0	0	0	0	0	0	0	0	0	0	0	0	0	0	0	0
ASV700	0	0	0	0	0	0	0	0	0	0	0	0	0	0	0	0	0	0	0	0	0	0	0	0	0	0	0	0	0	0	0	0	0	0	0	0	0	0	0	0	0	0	0	0	0	0	0	0	0
ASV701	176654021	0	0	0	0	0	0	0	0	0	0	0	0	0	0	0	0	0	0	0	0	0	0	0	0	0	0	0	0	0	0	0	0	0	0	0	0	0	0	0	0	0	0	0	0	0	0	0	0
ASV702	0	0	0	0	0	0	0	27054054	0	0	0	0	0	0	0	0	0	0	0	0	0	0	2475771	0	0	0	0	0	0	0	0	0	0	0	0	0	0	0	0	0	0	0	0	0	0	0	0	0	48067172
ASV703	0	0	0	0	0	0	0	0	0	0	0	0	58927	0	0	0	76341	0	0	0	0	0	0	82240	1436567	0	1290160	0	0	0	0	0	0	0	0	0	0	1121123	0	0	251316	0	0	0	0	0	18874800	0	325826
ASV704	0	5991781	0	0	0	0	0	0	0	0	0	0	0	2261375	0	0	0	0	0	0	0	14590762	0	0	0	0	0	0	0	0	0	0	0	0	2281423	0	0	5313636	3289510	0	0	0	0	0	0	0	0	0	0
ASV705	0	0	0	0	0	0	0	0	0	0	0	0	0	0	0	0	0	2199615	0	0	0	0	0	1145571	0	0	0	0	0	0	0	0	0	0	19953990	0	0	0	26619580	0	0	348967	0	0	0	0	0	0	6369367
ASV706	0	0	0	0	0	0	0	0	0	0	0	0	0	0	0	0	0	0	0	0	0	0	0	0	0	0	0	0	0	0	0	0	0	10343693	0	0	0	0	0	0	0	0	0	0	0	0	0	0	0
ASV707	0	995548	0	5007684	0	0	0	0	0	2783403	0	0	0	0	0	0	0	0	0	0	0	0	102203	0	0	0	0	0	0	0	0	8376182	0	0	0	0	0	0	0	0	0	0	0	0	0	0	0	0	0
ASV708	0	0	0	0	0	0	0	0	0	0	0	0	0	0	0	0	0	0	0	0	0	0	0	13209087	0	0	0	0	0	0	0	0	0	0	0	0	0	0	0	0	0	0	0	0	0	0	0	0	0
ASV709	0	4299658	0	0	0	0	0	0	0	0	8093514	0	0	3279701	0	0	0	0	0	0	0	0	0	0	0	0	0	0	0	0	0	0	0	0	0	0	0	0	0	0	0	899873	3374232	164471	0	0	0	0	0
ASV710	0	0	0	0	0	0	0	0	0	0	0	0	0	0	0	0	0	0	0	0	0	0	0	10440569	0	0	27625798	0	0	0	0	0	0	0	0	0	0	0	0	0	0	0	0	0	0	0	0	0	0
ASV711	0	0	0	0	0	0	0	0	0	0	0	0	0	0	0	0	0	0	0	0	0	0	0	0	0	0	0	0	0	0	0	0	0	0	0	0	0	0	0	0	0	0	0	0	0	0	0	0	0
ASV712	8769485	1966438	0	0	0	0	0	0	9085909	0	0	0	0	0	0	2567704	0	0	0	0	0	0	3037885	0	0	0	5746330	11155190	10555556	0	0	0	3368893	0	0	0	0	0	0	0	0	0	0	0	8499802	0	17100720	0	0
ASV713	0	0	0	0	0	0	0	60313514	979773	0	4270000	0	0	0	0	0	0	0	0	0	0	0	3916300	0	0	0	7409202	0	0	0	3821483	0	9046995	0	0	0	0	0	0	0	0	0	0	0	0	0	0	1897245	0
ASV714	0	0	0	0	0	0	0	0	1333636	0	6996216	0	760508	0	0	0	0	0	0	0	0	0	0	0	0	4433987	0	42303580	0	0	0	0	0	0	0	2225125	0	0	0	392553	0	0	0	0	0	0	0	0	0
ASV715	0	0	0	0	0	0	0	0	0	0	0	0	0	0	0	0	0	0	0	0	0	0	0	0	0	0	0	0	0	0	0	0	0	0	0	0	0	0	0	0	0	0	0	0	0	0	145061280	0	0
ASV716	0	0	0	0	0	0	0	0	0	0	0	0	1795085	1638523	2185944	0	0	0	1554440	0	359217	0	0	0	0	0	0	0	5205556	0	0	0	0	0	0	0	0	0	0	1062818	0	0	0	0	2550495	0	0	0	0
ASV717	0	0	0	0	0	0	0	0	0	0	0	0	0	0	0	0	0	0	0	0	0	0	0	0	0	0	0	0	0	0	0	0	0	0	0	0	0	0	0	0	0	0	0	0	0	0	0	0	0
ASV718	0	2134932	0	0	0	0	0	0	0	0	0	0	1588644	0	0	0	0	0	0	0	116745	12334724	0	0	3597164	0	0	0	0	0	0	0	5881755	0	0	0	0	0	0	492780	0	141417	0	25209	9181782	0	0	0	0
ASV719	0	0	0	0	133149739	0	0	0	0	0	0	0	0	0	0	0	0	0	0	0	0	0	0	0	0	0	0	0	0	0	0	0	0	0	0	0	0	0	0	0	0	0	0	1036320	0	0	0	0	0
ASV720	0	0	0	0	0	0	0	0	0	0	0	0	0	0	1135556	0	0	0	0	0	0	0	0	0	0	0	54039255	5745569	0	0	0	0	0	0	0	13398000	0	0	0	0	0	0	0	0	0	0	0	0	0
ASV721	0	0	0	0	0	0	0	0	0	0	0	0	0	0	0	0	0	0	0	0	0	0	0	0	0	0	0	0	0	0	0	0	0	0	0	0	0	0	0	0	0	0	0	0	0	0	0	0	0
ASV722	0	0	0	0	0	4126094	24848192	0	417273	0	0	0	145537	0	0	0	0	0	0	0	0	0	0	0	178134	24526	0	0	2155556	0	594815	0	0	0	0	0	0	0	0	0	0	0	0	0	0	0	3220560	0	0
ASV723	0	0	0	0	0	0	0	0	0	0	0	0	0	0	0	0	0	0	0	4646809	0	0	0	0	0	0	0	0	0	0	0	0	0	0	0	0	0	0	0	0	0	0	0	0	0	4206918	0	0	0
ASV724	0	0	0	0	0	0	0	0	0	0	0	0	0	0	0	0	0	0	0	0	0	82073498	0	0	0	0	0	0	0	0	0	0	0	0	0	0	0	0	0	0	0	0	0	0	0	0	0	0	0
ASV725	0	0	0	0	0	0	0	0	0	0	0	0	0	0	0	0	0	0	0	0	0	0	0	0	0	0	0	90335500	0	0	0	0	0	0	0	0	0	0	0	0	317632	0	0	0	0	0	53968320	0	0
ASV726	0	0	0	0	0	0	0	0	0	0	0	0	0	0	0	0	0	0	0	0	0	0	0	0	0	0	0	0	0	0	0	0	0	0	0	0	0	0	0	0	0	0	0	0	0	0	0	0	0
ASV727	0	28800000	0	0	0	0	0	0	0	0	0	0	0	0	0	0	0	0	0	0	0	0	0	0	0	0	0	0	0	0	0	0	0	0	0	0	0	0	0	0	0	0	0	0	0	0	0	0	0
ASV728	0	0	0	0	0	0	0	0	0	0	0	0	3626158	0	0	0	0	0	0	0	0	0	0	0	0	0	0	0	0	0	0	0	0	0	0	0	0	0	0	0	0	300548	0	0	0	0	0	0	0
ASV729	0	0	0	0	0	0	0	0	0	0	0	0	0	0	0	0	0	0	0	0	0	0	0	0	0	0	0	0	0	0	0	0	0	0	0	0	0	0	0	0	0	0	0	0	0	0	0	0	0
ASV730	0	0	0	0	0	0	0	0	0	0	0	0	0	0	0	0	0	0	2806832	0	0	0	0	0	0	0	0	0	0	0	53460019	0	24082750	0	0	0	0	0	0	0	0	0	0	109135	0	0	0	0	0
ASV731	0	0	0	0	0	0	0	0	0	0	0	0	0	0	0	0	0	0	0	0	0	0	0	0	0	0	0	0	0	0	0	0	0	0	0	0	0	0	0	0	0	0	26870047	0	0	0	0	0	0
ASV732	0	0	0	0	0	0	0	0	2252045	0	0	1357045	0	15441225	2455639	0	0	0	0	0	0	0	0	0	0	0	0	0	0	0	0	0	0	0	0	0	0	0	0	0	0	0	0	0	0	1000588	0	0	0
ASV733	0	0	0	0	0	0	0	0	0	0	3386486	0	416045	0	0	0	0	0	0	0	0	0	0	0	0	0	0	90335500	0	0	0	0	0	0	0	5573750	0	0	0	0	0	0	0	0	0	0	0	0	0
ASV734	0	0	0	0	0	0	0	179515315	0	0	0	0	0	0	0	0	0	0	0	0	0	0	0	0	0	0	155638	0	0	0	11220004	0	0	0	0	0	0	0	0	0	0	0	0	0	0	0	0	0	0
ASV735	0	0	0	0	0	0	0	0	11227500	0	0	0	0	17465491	0	0	0	0	0	0	0	0	0	0	0	0	0	0	0	0	0	0	0	0	0	0	0	0	0	0	559474	0	0	0	0	0	0	0	0
ASV736	8527010	0	0	0	38004522	6425884	0	0	0	0	2890811	0	0	0	0	0	0	0	0	0	0	0	206167	0	1252687	0	0	0	0	0	0	7645999	0	0	3048161	0	0	0	4386014	1977384	0	115141	0	63944	0	0	0	0	0
ASV737	0	0	0	0	0	0	0	0	0	0	16499189	0	0	0	0	0	0	0	0	0	473599	0	0	0	0	0	0	0	0	0	0	35346467	0	0	0	0	0	0	0	0	0	0	0	0	0	0	0	0	0
ASV738	8053608	0	0	0	0	0	0	0	0	0	0	0	0	0	0	2335407	0	0	0	0	0	0	0	0	0	0	0	0	9427778	0	0	0	1939875	0	5555095	0	0	0	11944056	0	0	0	0	369521	0	0	10024560	45352911	0
ASV739	0	0	0	0	0	0	0	0	0	0	0	0	1415424	0	0	0	0	0	0	0	0	0	0	0	0	0	0	0	0	0	0	0	0	0	0	0	0	0	0	0	0	0	0	1063065	0	0	0	0	8862984
ASV740	0	0	0	0	0	0	0	0	0	0	0	0	0	0	0	0	0	0	0	0	0	0	0	0	0	0	0	0	0	0	0	0	0	0	0	0	0	0	0	23906088	0	0	0	0	0	0	0	0	0
ASV741	162400000	0	0	0	0	0	0	0	0	0	0	0	0	0	0	0	0	0	0	0	0	0	0	0	0	0	0	0	0	0	0	0	0	0	0	0	0	0	0	0	0	0	0	0	0	0	0	0	0
ASV742	0	0	0	0	0	0	0	0	0	0	0	0	0	0	0	0	0	0	0	0	0	0	0	0	0	0	0	0	0	0	0	0	0	0	0	25242000	0	0	0	0	0	0	0	0	0	0	0	0	0
ASV743	0	0	0	0	0	0	0	0	0	0	0	0	0	0	0	0	0	0	0	0	0	0	0	0	0	0	0	0	0	0	0	0	0	0	0	0	0	0	0	23765145	0	0	0	0	0	0	0	0	0
ASV744	0	0	0	0	5195826	0	0	0	0	0	0	275227	0	0	0	0	0	178365	0	142166	0	0	0	9537861	0	0	0	0	3261111	0	0	0	0	0	1135073	0	0	0	1718182	0	0	0	0	0	0	0	0	0	0
ASV745	0	0	0	0	0	0	0	0	0	0	0	0	0	0	0	0	0	0	0	0	0	0	0	0	0	0	0	0	0	0	0	0	0	0	0	0	0	0	0	0	0	0	0	0	66091089	0	0	0	0
ASV746	0	0	0	0	0	0	12045887	0	0	0	210000	0	0	0	0	0	0	0	0	0	0	0	0	0	13578433	5867018	0	0	0	0	0	0	0	0	0	0	0	0	0	0	0	0	0	0	24518020	0	0	0	0
ASV747	17544742	0	0	0	0	0	0	83331532	0	2438674	0	0	0	0	0	0	0	0	0	0	0	0	0	0	10492687	0	0	0	0	0	0	0	0	0	0	0	0	0	0	0	0	0	0	0	0	0	0	0	0
ASV748	0	0	0	0	0	0	0	0	0	0	0	0	0	0	0	0	0	0	0	0	0	0	0	0	0	0	0	0	0	0	0	0	0	0	0	0	0	0	0	0	0	0	0	0	0	0	0	0	0
ASV749	0	0	0	0	0	0	0	188722523	0	0	0	0	0	0	0	0	0	0	0	0	0	0	0	0	0	0	0	0	0	0	0	0	0	0	0	0	0	0	0	0	0	0	0	0	0	0	0	0	0
ASV750	0	0	0	0	0	0	0	0	0	0	0	0	0	0	0	23320889	0	0	0	0	0	0	0	0	0	0	0	0	0	0	0	0	0	0	0	0	0	0	0	0	0	1870308	0	0	0	0	0	6287178	0
ASV751	0	0	0	0	0	0	0	0	0	0	0	11091818	0	0	0	0	0	0	0	0	0	0	0	0	0	0	0	2282722	0	0	0	0	0	0	0	0	0	0	0	0	0	0	0	0	15014653	0	0	2737870	0
ASV752	0	0	0	0	0	0	0	0	0	0	0	0	0	0	0	0	0	0	0	0	0	0	0	0	0	0	0	0	0	0	0	0	0	0	0	0	0	0	0	0	0	0	0	0	0	0	134270640	0	0
ASV753	0	0	0	0	0	0	0	0	0	0	0	0	0	0	0	0	0	0	0	3493569	0	0	0	0	0	0	0	0	0	0	0	0	0	0	0	0	0	0	0	0	0	0	0	0	0	0	0	0	0
ASV754	0	5126712	0	0	0	0	0	0	0	0	0	0	0	0	0	0	0	0	0	0	0	0	3108370	0	0	0	0	0	32944444	0	0	52122086	0	0	0	0	0	0	0	0	0	452003	0	0	0	0	0	0	0
ASV755	0	0	0	0	0	0	0	0	0	0	0	0	0	14107934	0	0	0	0	0	0	0	0	0	0	0	0	0	0	0	0	0	0	0	0	0	0	22939367	0	0	0	0	0	5274662	0	0	0	0	0	0
ASV756	0	0	0	0	0	0	0	0	0	0	0	0	0	1289939	0	0	0	0	0	0	0	0	0	3240753	0	12909542	0	0	0	0	0	0	0	0	0	0	0	13086631	0	0	0	0	0	0	0	0	0	0	0
ASV757	0	3261986	0	0	87123826	0	0	0	0	0	0	0	0	0	0	0	0	0	0	0	0	0	0	0	3240896	0	0	0	0	0	0	0	0	0	4882319	0	0	0	14308392	0	0	0	0	0	0	0	0	0	4874247
ASV758	0	0	0	0	44787217	0	0	0	0	0	0	0	0	0	0	0	0	0	0	0	0	0	0	0	0	0	0	0	0	0	0	0	0	0	0	0	0	26652406	0	0	0	0	0	0	0	0	0	0	0
ASV759	0	0	0	0	0	0	0	0	0	0	0	0	0	19006694	0	0	0	0	0	0	0	0	0	0	8309104	0	0	0	0	0	0	0	4245633	0	0	0	0	0	0	0	0	0	2871528	0	0	0	0	0	0
ASV760	0	0	0	0	0	0	0	37787387	0	0	7491892	0	0	0	0	0	0	0	18553822	0	0	0	0	0	0	0	0	0	0	0	0	0	0	0	0	0	0	0	0	0	0	0	0	0	17049505	0	0	0	0
ASV761	1893608	0	0	0	0	0	0	0	0	0	4128108	0	0	145981	0	3214815	0	0	0	0	0	0	0	0	0	0	0	0	0	0	0	0	0	0	0	0	0	0	0	0	0	0	0	905665	0	0	11198880	0	0
ASV762	0	0	0	0	0	0	0	0	0	0	0	0	0	0	0	0	0	0	0	0	0	0	0	0	0	0	0	0	0	0	0	0	0	0	0	0	0	0	0	0	0	0	0	0	0	0	131019840	0	0
ASV763	0	0	0	0	0	0	0	0	840682	0	0	0	0	0	0	0	0	0	0	0	0	0	0	0	0	0	0	0	0	0	27182232	0	0	0	0	0	0	0	10367832	0	0	0	0	821739	0	0	0	0	11608854
ASV764	0	0	0	0	0	0	0	0	0	0	0	0	0	0	0	0	0	0	0	0	0	0	0	0	0	0	0	0	13111111	0	0	0	0	0	26016486	0	0	0	45431469	0	0	0	0	0	0	0	0	0	0
ASV765	0	0	0	0	0	0	0	0	0	0	0	0	0	0	0	0	0	0	0	0	0	0	0	0	0	0	0	0	0	0	0	0	0	0	0	0	0	0	0	0	0	0	0	2165788	0	0	0	0	0
ASV766	0	0	0	0	0	0	0	0	0	11910200	0	0	0	0	0	0	0	0	0	0	0	0	0	0	0	0	0	0	0	0	0	0	0	0	0	0	0	0	0	0	0	0	0	0	0	0	7872480	0	0
ASV767	0	0	0	0	0	0	43683662	0	0	0	0	0	0	0	0	0	0	0	0	0	0	0	0	0	0	0	0	0	0	0	0	0	0	0	0	0	0	0	0	0	0	0	0	0	0	0	0	0	0
ASV768	0	0	0	0	8316000	0	0	4042342	0	0	1867297	0	0	0	2455639	0	0	0	0	0	0	0	171806	0	0	0	0	0	0	0	0	15664066	0	0	0	13030500	0	0	5957343	1029409	0	0	0	0	0	0	0	0	0
ASV769	0	0	0	0	0	0	43540556	0	0	0	0	0	0	0	0	0	0	0	0	0	0	0	0	0	0	0	0	0	0	0	0	0	0	0	0	0	0	0	0	0	0	0	0	0	0	0	0	0	0
ASV770	0	0	0	0	0	0	0	0	0	0	0	0	0	0	0	0	0	0	0	0	0	0	0	0	0	0	0	0	0	0	0	0	0	0	32390938	0	0	0	47330769	0	0	0	0	0	0	0	0	0	0
ASV771	0	0	0	0	0	0	0	0	0	0	0	0	0	0	0	0	0	0	0	0	0	0	0	0	0	0	0	0	0	0	0	0	0	0	0	0	0	0	0	0	0	0	0	0	61267327	0	0	0	0
ASV772	0	0	0	0	0	0	933596	0	2395227	0	0	0	0	3319514	0	0	0	0	0	0	0	0	0	0	5229104	2035675	26442128	0	0	0	15782969	0	0	0	0	0	0	0	0	0	0	0	1636398	0	10834059	0	0	0	0
ASV773	0	0	0	0	0	0	0	0	0	0	0	0	0	0	0	0	0	0	0	0	0	0	0	0	0	0	0	0	0	0	0	0	0	0	0	0	0	0	0	0	0	0	0	0	0	0	0	0	0
ASV774	0	0	0	0	0	0	0	175889189	0	0	0	0	0	0	0	0	0	0	0	0	0	0	0	0	0	0	0	0	0	0	0	0	0	0	0	0	0	0	0	0	0	0	0	0	0	0	0	0	0
ASV775	0	0	0	0	0	0	0	0	0	0	0	0	0	0	0	0	0	0	0	0	0	0	0	0	0	0	0	0	0	0	0	0	0	0	0	0	0	0	0	0	0	0	0	0	0	7175329	0	38972331	0
ASV776	0	0	0	0	0	62647757	0	0	0	0	0	0	0	0	0	0	0	0	0	0	0	0	0	0	0	0	0	3462846	0	0	7170373	0	0	0	0	0	0	0	0	0	0	0	0	167852	0	0	0	0	2554053
ASV777	0	0	0	0	0	0	0	0	38151818	0	0	0	0	0	0	0	0	0	0	0	0	9641441	0	0	0	0	0	0	0	0	0	0	0	0	0	0	0	0	0	0	0	0	0	0	0	0	0	0	0
ASV778	0	0	0	0	0	0	0	0	0	0	0	0	0	0	0	0	0	0	0	0	397502	0	11721586	0	0	0	0	52399242	0	0	0	0	0	0	0	0	0	5208824	0	0	0	0	0	0	0	0	0	0	0
ASV779	0	0	0	0	0	0	0	0	0	0	0	0	0	0	0	0	0	0	0	0	0	0	0	0	61622985	0	0	0	0	0	0	0	0	0	0	0	0	0	0	0	0	0	9986952	0	0	0	0	0	0
ASV780	0	0	0	0	0	0	0	0	0	0	0	0	0	0	0	36864593	0	0	0	0	0	0	0	0	0	0	0	0	0	0	0	0	0	0	0	0	0	0	0	0	0	0	0	0	0	0	0	0	0
ASV781	0	0	0	0	0	0	11773305	0	0	0	0	0	0	0	0	0	0	0	0	0	0	0	0	0	0	0	0	0	0	0	0	0	0	0	0	0	0	0	0	0	0	0	0	0	0	0	0	0	0
ASV782	0	0	0	0	0	0	0	0	0	0	0	0	0	0	0	0	0	0	0	0	0	0	0	0	0	0	0	0	0	0	110391151	0	0	0	0	0	0	0	0	0	0	0	0	0	0	0	0	0	0
ASV783	0	0	0	0	0	0	0	0	0	0	0	0	0	0	0	0	0	0	0	0	0	0	0	0	0	0	0	0	0	0	0	0	39398094	0	0	0	0	0	0	0	0	0	0	0	0	0	0	0	0
ASV784	2840412	309247	0	1055284	3334435	0	0	2030631	769091	1208446	949730	666193	0	0	0	813037	0	0	1274493	0	0	1219877	518062	378430	3597164	660456	1777553	0	4372222	0	0	4734566	296849	0	2089738	610750	0	12124599	3289510	259962	23421	0	298341	0	787327	0	1879920	0	654279
ASV785	0	0	0	0	0	0	0	0	0	0	0	0	332203	0	0	0	0	0	0	0	0	0	0	0	0	0	0	0	0	0	0	0	0	0	0	0	0	0	0	0	0	0	0	0	0	0	0	0	0
ASV786	0	4299658	0	0	0	0	0	0	7799318	0	0	0	0	0	0	0	0	0	0	0	0	0	0	0	0	0	0	0	0	0	0	71818439	0	0	0	0	0	0	0	0	0	0	0	0	0	0	0	0	0
ASV787	0	0	0	10574690	0	0	0	89221622	0	0	0	0	0	0	0	0	0	0	0	0	700945	0	0	0	0	0	0	0	2983333	0	0	0	0	0	0	0	0	1431818	0	0	0	0	0	0	0	0	0	0	1479354
ASV788	0	0	0	0	0	0	0	0	0	0	0	0	0	0	0	0	0	0	0	0	0	0	0	0	0	0	0	0	0	0	107408928	0	0	0	0	0	0	0	0	0	0	0	0	0	0	0	0	0	0
ASV789	0	0	0	0	75024783	0	0	0	0	0	2291081	0	0	0	0	0	0	0	0	0	0	0	0	0	0	0	0	0	0	0	0	0	0	0	0	0	0	0	0	0	0	0	0	0	6165545	0	0	0	0
ASV790	0	0	0	0	0	0	0	0	0	0	20438108	0	0	0	0	0	0	0	0	0	0	0	726872	0	0	0	0	0	0	0	0	0	0	0	0	0	0	0	0	0	0	0	0	0	0	0	0	0	0
ASV791	2840412	0	0	144200	2102435	0	631483	0	1969773	402500	0	688864	207232	446790	0	0	475439	201923	0	0	0	4989739	275771	706746	3240896	0	0	0	0	10912	790371	2548666	296849	102614	1323000	459375	0	0	1248252	0	164211	184521	0	35968	593267	131929	932400	0	0
ASV792	0	0	0	0	16216870	0	0	0	0	0	0	4081080	0	0	0	0	0	0	0	99178	0	0	0	0	0	3976749	0	23421591	5766667	0	0	0	0	0	0	2934750	0	0	0	0	202105	0	0	0	0	0	0	0	0
ASV793	0	0	0	0	0	0	0	0	0	0	0	0	0	0	0	0	0	0	0	0	0	0	0	0	0	0	0	0	0	0	0	0	0	0	0	0	0	64340107	0	0	0	0	0	0	0	0	0	0	0
ASV794	0	0	0	0	0	860884	0	0	0	0	0	0	0	0	0	0	0	0	0	0	2650641	0	0	0	0	0	0	0	57122222	0	17233340	0	0	0	0	0	0	0	0	0	0	0	0	0	0	0	0	7536441	0
ASV795	0	0	0	0	0	0	0	0	37935000	0	0	0	0	0	0	0	0	0	0	0	0	0	0	0	0	0	0	0	18250000	0	0	0	0	0	0	0	0	0	0	0	0	0	0	0	0	0	0	0	0
ASV796	0	2803767	11126316	0	27070522	0	0	0	0	0	0	0	0	0	0	0	0	0	0	0	0	0	0	0	6861045	0	14449787	0	0	0	0	0	0	0	0	0	0	9562299	0	0	0	0	0	0	0	0	23425920	0	0
ASV797	0	0	0	0	160581826	264414	0	0	0	1666822	0	0	0	0	0	0	0	0	0	0	0	0	0	0	0	0	0	0	0	0	0	0	0	0	0	0	0	0	0	0	0	0	0	0	0	0	0	0	0
ASV798	0	0	0	0	0	0	0	0	0	0	0	0	0	0	0	0	0	0	0	0	0	0	0	0	0	0	0	0	0	0	0	0	0	0	0	0	0	0	0	0	0	0	0	0	0	0	0	0	0
ASV799	0	0	0	0	0	0	37809503	0	0	0	0	0	0	0	0	0	0	0	0	0	0	0	0	0	0	0	0	0	0	0	0	0	0	0	0	0	0	0	0	0	0	0	0	0	0	0	0	0	0
ASV800	0	0	0	0	0	0	0	0	0	0	0	0	0	0	0	0	0	0	0	0	0	0	0	0	0	0	0	0	0	0	0	0	0	0	0	0	0	0	0	0	0	0	0	0	0	0	116791920	0	0
ASV801	0	0	0	0	0	0	0	0	0	0	0	0	0	0	0	0	0	0	0	0	0	0	0	0	0	0	0	0	0	0	0	0	0	0	0	0	0	0	0	20173698	0	0	0	0	0	0	0	0	0
ASV802	0	0	0	0	0	0	0	0	0	0	0	0	0	0	0	0	0	0	0	0	0	0	0	0	0	0	0	0	0	0	0	0	0	0	0	0	84594099	0	0	0	0	0	0	0	0	0	0	0	0
ASV803	137690722	0	0	0	0	0	0	0	0	0	0	0	0	0	0	0	0	0	0	0	0	0	0	0	0	0	0	0	0	0	0	0	0	0	0	0	0	0	0	0	0	0	0	0	0	0	0	0	0
ASV804	0	825000	0	0	19075913	0	0	0	0	0	0	0	0	0	0	0	0	0	0	0	0	0	0	0	0	0	0	0	0	0	84398549	0	0	0	0	0	0	0	0	0	0	0	0	0	0	0	5538960	0	0
ASV805	0	0	0	0	0	0	0	0	0	0	0	0	0	0	0	0	0	0	0	0	0	0	0	0	0	0	0	0	0	0	0	0	0	0	0	0	0	0	0	0	0	0	0	0	0	0	0	0	0
ASV806	0	0	0	0	188100957	0	0	0	0	0	0	0	0	0	0	0	0	0	0	0	0	0	0	0	0	0	0	0	0	0	0	0	0	0	0	0	0	0	0	0	0	0	0	0	0	0	0	0	0
ASV807	0	0	0	0	0	0	0	0	0	0	0	0	0	145981	0	0	0	0	0	0	0	0	0	0	0	0	0	0	0	0	0	0	0	0	0	0	0	0	0	0	0	0	0	1924155	0	0	0	0	0
ASV808	0	0	0	0	0	0	0	0	0	0	0	0	0	17627397	0	0	0	0	0	0	0	0	0	0	0	0	0	0	0	0	0	0	0	0	0	0	0	0	0	0	169737	0	3265338	0	0	0	0	0	0
ASV809	0	0	0	0	0	0	0	0	0	0	0	0	0	0	0	0	0	0	0	0	0	0	0	0	0	0	0	0	0	0	0	104281378	0	0	0	0	0	0	0	0	0	0	0	0	0	0	0	0	0
ASV810	0	0	0	0	0	0	0	0	0	0	0	0	0	0	0	0	0	0	0	0	0	0	0	0	0	0	0	0	0	0	0	0	0	0	0	0	0	0	0	0	0	0	0	297892	0	0	0	0	0
ASV811	0	0	0	0	0	0	0	0	0	0	0	0	2866045	0	0	0	0	0	0	0	0	0	0	0	0	0	0	0	0	0	0	0	0	0	0	0	0	0	0	0	0	0	0	0	0	0	0	0	0
ASV812	0	0	0	0	0	0	0	13735135	0	0	0	0	0	0	0	0	0	0	0	0	0	0	0	0	0	0	0	0	0	0	0	0	11980969	0	0	0	0	0	0	0	0	0	0	0	0	0	0	0	0
ASV813	0	0	0	0	0	0	0	0	0	0	0	0	0	0	0	0	0	0	0	0	0	0	0	0	0	0	0	0	0	0	0	0	0	0	0	0	0	0	0	0	0	0	0	0	55085149	0	0	0	0
ASV814	0	0	0	0	0	0	0	0	0	0	561892	0	155819	0	0	8171852	0	0	0	0	965159	0	0	0	0	0	13438138	0	8294444	0	0	0	0	0	0	0	0	0	0	0	0	0	2091368	178305	1280792	0	3608640	10029129	0
ASV815	0	0	0	0	0	13608116	0	0	17670682	3483279	0	0	0	0	0	0	0	0	0	0	0	0	0	0	0	0	0	0	0	0	0	0	0	0	0	0	0	0	0	0	0	0	0	0	0	0	0	0	0
ASV816	0	0	0	0	0	1592635	0	0	0	0	0	0	0	0	0	0	0	0	0	0	0	0	0	0	0	0	0	0	13683333	0	0	22589183	0	1077443	0	0	0	0	0	0	0	0	8196908	0	5483564	0	0	0	0
ASV817	0	0	0	0	0	0	0	0	0	0	210000	0	0	71663	0	0	0	0	0	0	0	0	0	0	0	0	0	0	0	0	0	0	0	0	0	0	0	0	0	0	0	0	0	1129776	0	0	0	0	14777771
ASV818	0	0	0	0	0	0	0	0	0	0	0	0	0	0	0	0	0	0	0	0	0	0	0	0	0	0	0	0	0	0	0	0	0	0	0	0	0	0	0	0	0	0	0	301581	0	0	0	0	0
ASV819	9479588	0	0	0	18761217	0	0	0	0	0	0	0	0	0	0	0	0	0	0	0	0	0	0	0	0	0	1449894	0	67677778	0	0	7827382	0	0	0	0	0	0	0	0	63947	0	0	0	0	0	30577680	0	0
ASV820	0	0	0	0	0	0	0	67900000	0	0	0	0	0	0	0	0	0	0	0	0	0	0	0	0	0	0	0	0	0	0	0	0	0	0	0	4757375	0	0	0	0	0	0	0	0	6647921	0	0	0	0
ASV821	0	0	0	0	0	0	0	0	0	0	0	0	0	0	0	32803556	0	0	0	0	0	0	0	0	0	0	0	0	0	0	0	0	0	0	0	0	0	0	0	0	0	0	0	0	0	0	0	0	0
ASV822	0	0	4176974	1123015	0	0	1989854	4616216	0	402500	0	0	0	0	0	0	0	0	1274493	0	91222	0	2020264	1861955	3240896	1746616	4746968	0	2433333	0	0	0	0	0	0	2822750	0	0	0	0	0	0	0	0	2456238	0	0	0	985360
ASV823	0	0	0	0	0	0	0	0	0	9319049	0	0	0	0	0	0	0	0	0	0	0	0	0	0	0	0	0	0	0	0	0	0	0	0	0	0	0	0	0	0	0	0	0	0	0	0	0	0	0
ASV824	0	0	0	0	0	0	0	0	0	0	0	3595852	0	0	0	0	0	0	13105916	0	0	0	0	0	0	0	0	0	0	0	0	0	0	0	10790715	0	0	0	14308392	0	0	0	3265338	0	0	0	0	0	0
ASV825	0	0	0	0	0	0	0	0	0	0	0	0	0	0	0	0	0	0	0	0	0	0	0	0	0	0	0	0	0	0	0	0	0	0	0	0	0	0	0	0	0	0	0	0	0	0	109690560	0	0
ASV826	0	0	0	0	0	0	0	0	0	0	0	137216	0	0	0	0	0	0	0	0	0	0	1740088	260854	5953134	0	0	26634630	0	0	0	0	0	212386	0	0	0	3417647	0	0	0	0	3808318	355995	2356436	0	0	0	0
ASV827	0	0	0	0	0	0	0	0	0	0	0	0	0	0	0	0	0	0	0	0	0	0	0	0	0	0	0	0	0	0	0	0	0	0	0	0	0	0	0	0	0	0	0	0	0	0	0	112678838	0
ASV828	0	0	0	0	0	0	0	0	0	0	4659730	0	0	0	0	0	0	0	0	0	0	0	0	0	0	0	13773989	0	0	0	0	0	0	0	0	0	0	0	0	0	0	0	5534218	0	0	0	33964560	0	0
ASV829	0	0	0	0	0	0	0	0	0	0	0	0	0	0	0	0	0	0	0	0	0	0	0	0	0	0	0	0	0	0	97761517	0	0	0	0	0	0	0	0	0	0	0	0	0	0	0	0	0	0
ASV830	0	0	0	0	16216870	0	0	3178378	0	0	631892	0	0	0	0	3567407	0	0	2946805	0	0	0	2686344	0	0	0	4583138	0	5205556	0	0	10380699	983744	0	0	0	0	12551337	0	96050	0	0	0	0	0	0	0	0	2469969
ASV831	0	0	0	0	0	0	37023556	0	0	0	0	0	0	0	0	0	0	0	0	0	0	0	0	0	0	0	0	0	0	0	0	0	0	0	0	0	0	0	0	0	0	0	0	0	0	0	0	0	0
ASV832	0	0	0	0	0	24098602	0	0	0	0	0	0	0	0	0	0	0	0	0	0	0	0	0	0	0	0	0	0	0	0	0	0	0	0	0	0	0	0	0	0	0	0	0	0	0	0	0	0	0
ASV833	0	0	0	34404884	0	0	0	0	0	0	0	0	0	0	0	0	0	0	0	0	0	0	0	0	0	0	0	0	0	0	0	0	0	0	0	0	0	0	0	0	0	0	0	0	0	0	0	0	0
ASV834	0	0	0	0	8008000	0	0	11464865	0	1947151	0	0	69209	0	0	0	0	0	0	0	0	0	2862555	3554933	0	0	0	0	0	0	0	0	0	324545	0	0	0	0	0	0	0	0	0	0	0	0	0	0	985360
ASV835	0	0	0	0	0	0	0	0	0	0	0	0	0	0	0	0	0	0	0	0	0	0	0	0	0	0	0	0	0	0	96009665	0	0	0	0	0	0	0	0	0	0	0	0	0	0	0	0	0	0
ASV836	0	654452	0	216300	0	0	0	0	347727	112700	0	942216	24124	145981	0	116148	149300	119135	0	4311025	0	0	483700	0	0	0	2105213	1981231	1333333	3637	399259	1455716	207104	0	1037352	0	0	299465	0	227597	8947	11809	0	3689	693069	62259	367920	426150	81456
ASV837	0	0	0	34208248	0	0	0	0	0	0	0	0	0	0	0	0	0	0	0	0	0	0	0	0	0	0	0	0	0	0	0	0	0	0	0	0	0	0	0	0	0	0	0	0	1968317	0	0	0	0
ASV838	0	0	0	0	0	0	0	0	0	0	0	0	0	0	0	0	0	0	0	0	0	0	0	1069114	0	0	0	0	0	0	0	0	0	0	0	0	0	0	0	0	0	0	0	0	0	4113529	0	34845093	0
ASV839	0	0	0	0	0	0	0	0	0	0	0	0	0	0	0	0	0	0	0	0	0	0	0	0	0	0	0	0	0	0	0	0	0	0	30331268	0	0	0	34520280	0	0	0	0	0	0	0	0	0	0
ASV840	0	0	0	0	0	0	0	0	0	0	0	68409	0	0	0	0	0	0	0	0	0	0	0	0	0	5012105	0	0	15966667	0	6054076	0	0	0	2187459	0	0	0	3289510	659824	0	0	0	0	0	0	0	0	0
ASV841	0	0	0	0	0	0	0	0	0	0	0	0	0	0	0	0	0	0	0	0	0	0	0	0	0	0	0	0	0	0	0	0	34624346	0	0	0	0	0	0	0	0	0	0	0	0	0	0	0	0
ASV842	0	0	22763816	20528881	0	0	0	0	0	0	0	0	0	0	0	0	0	378942	0	0	0	0	0	300046	0	1177258	0	0	0	0	0	0	0	0	0	0	4341135	0	0	0	0	0	0	0	0	0	0	0	0
ASV843	0	0	0	0	0	0	0	0	0	0	0	0	114689	0	0	634667	0	0	0	0	129980	3681678	0	0	0	0	0	0	0	0	0	0	2474893	0	0	0	0	0	0	326780	0	0	0	91919	0	0	2646000	0	21704195
ASV844	0	0	25729605	26856216	0	0	0	0	0	0	0	0	0	0	0	0	0	0	0	0	0	0	0	0	0	0	0	0	0	0	0	0	0	0	0	0	0	0	0	0	0	0	0	0	0	0	0	0	0
ASV845	0	5580822	0	0	0	0	0	0	0	0	0	0	0	0	0	0	0	0	0	0	0	0	0	0	0	0	0	0	0	0	0	0	0	0	0	0	0	0	0	0	0	0	0	0	0	0	0	0	31986097
ASV846	22527010	3967808	0	0	8630696	0	0	0	627955	0	0	0	0	0	0	0	0	0	0	0	0	0	0	0	0	0	3755798	0	0	0	4750372	16938399	0	0	0	0	0	0	0	0	0	0	2728325	0	0	0	0	0	0
ASV847	40325773	0	0	0	0	0	0	0	0	0	0	0	160960	0	0	1514074	0	0	0	0	308643	0	0	0	0	0	0	0	0	0	0	0	0	0	2954198	0	0	0	3289510	1231950	0	0	0	321871	0	0	4571280	0	0
ASV848	0	0	0	0	24827478	14346017	0	0	0	0	2714865	0	0	0	0	0	0	0	0	0	0	0	0	0	0	0	0	0	0	0	0	0	0	0	0	0	0	0	0	0	0	0	0	0	0	0	0	0	0
ASV849	0	0	0	0	41553217	0	0	0	0	0	0	0	0	0	0	0	0	0	0	0	0	0	3002643	0	0	0	0	0	9144444	0	0	0	6092311	0	0	0	0	0	0	1739346	0	0	0	0	0	0	0	0	11028148
ASV850	0	0	0	0	0	0	0	0	0	0	0	0	0	0	0	0	0	0	0	0	0	0	0	0	0	0	0	0	0	0	0	0	0	0	0	0	0	0	0	0	0	0	0	0	0	11970000	0	0	0
ASV851	0	0	0	0	0	0	0	0	0	0	0	0	0	0	0	0	0	0	0	0	0	0	0	0	0	0	0	0	0	0	0	0	0	0	0	0	0	0	0	0	0	0	0	0	0	0	0	0	0
ASV852	1183505	0	0	0	0	0	994927	0	5876591	0	737838	252159	0	0	0	0	0	0	0	0	0	4883184	0	0	0	1282370	15457340	0	0	0	0	0	0	274432	0	799750	0	0	0	161824	0	0	0	0	0	0	0	0	0
ASV853	0	0	0	0	0	0	0	0	0	0	0	0	0	0	0	0	0	0	0	0	0	0	0	0	0	0	0	0	0	0	0	0	0	0	0	0	0	0	0	0	0	0	19250428	0	0	0	0	0	0
ASV854	0	20936301	0	0	0	0	0	0	0	0	0	0	0	0	0	0	0	0	0	0	0	0	0	0	0	0	0	0	0	0	0	0	0	0	0	0	0	0	0	0	0	0	0	0	0	0	0	0	0
ASV855	0	0	0	0	68496522	16442884	0	0	0	0	0	0	0	0	0	0	0	0	0	0	0	0	0	1768151	0	0	0	0	0	0	0	11106232	0	0	0	0	0	0	0	0	0	0	0	0	0	0	0	0	0
ASV856	0	0	0	0	0	0	0	0	0	0	0	0	0	0	0	0	0	0	0	0	0	0	17821145	0	0	0	0	0	0	0	0	0	0	0	0	0	0	0	0	0	0	0	0	0	0	0	0	0	0
ASV857	0	0	0	0	0	0	0	0	0	0	0	0	0	0	0	0	0	0	0	0	0	0	5748018	0	0	0	0	0	0	0	0	0	0	4596932	0	0	0	0	0	0	0	0	0	0	0	0	0	0	0
ASV858	0	0	0	0	0	0	0	0	0	0	17812162	0	0	0	0	0	0	0	0	0	0	0	0	0	0	0	0	0	0	0	0	0	0	0	0	0	0	0	0	0	0	0	0	0	0	0	0	0	0
ASV859	0	0	0	0	163233304	0	0	0	0	0	0	0	0	0	0	0	0	0	0	0	0	0	0	0	0	0	0	0	0	0	0	0	0	0	0	0	0	0	0	0	0	0	0	0	0	0	0	0	0
ASV860	0	11025000	0	0	0	0	0	0	0	0	0	0	899322	0	0	0	0	0	0	0	0	0	0	0	11216716	0	0	0	0	0	0	0	0	0	0	0	0	0	0	0	0	0	0	0	0	0	0	0	0
ASV861	0	0	0	0	0	0	0	0	0	0	0	0	0	0	0	0	0	0	0	0	0	0	0	0	0	0	0	0	0	0	0	0	0	0	23276523	0	0	0	40844755	0	0	0	0	0	0	0	0	0	0
ASV862	0	0	0	0	0	0	0	0	0	0	16888919	0	0	0	0	0	0	0	0	0	0	0	0	0	0	0	0	0	0	0	0	0	0	0	0	0	0	0	0	0	0	0	0	0	2062574	0	0	0	0
ASV863	0	0	0	0	0	0	0	0	0	0	0	0	0	0	0	0	0	0	0	0	0	56933736	0	0	0	0	0	0	0	0	0	0	0	0	0	0	0	0	0	0	0	0	0	0	0	0	0	0	0
ASV864	117738557	0	0	0	0	0	0	0	0	0	0	0	0	0	0	0	0	0	0	0	0	0	0	0	0	0	0	0	0	0	0	0	0	0	0	0	0	0	0	0	0	0	0	0	0	0	0	0	0
ASV865	0	0	0	0	0	0	0	0	0	0	0	0	0	0	0	0	0	0	0	0	0	0	0	0	0	0	54723245	0	0	0	0	2730049	0	0	0	0	0	0	0	0	0	0	0	0	15208713	0	0	0	0
ASV866	0	178767	0	3449883	3334435	3339000	0	0	0	190359	0	735000	0	0	4002833	174222	0	0	0	0	0	4008693	0	0	10854701	0	4583138	0	8016667	0	0	0	0	114943	0	459375	0	2369519	313287	0	0	0	0	0	0	0	932400	4407446	0
ASV867	0	0	0	32897336	0	0	0	0	0	0	0	0	0	0	0	0	0	0	0	0	0	0	0	0	0	0	0	0	0	0	0	0	0	0	0	0	0	0	0	0	0	0	0	0	0	0	0	0	0
ASV868	0	0	0	0	0	0	0	0	0	0	0	0	0	370703	0	0	0	0	0	0	0	0	0	0	0	0	0	0	0	0	0	0	0	0	0	0	0	0	0	0	0	0	0	1559552	0	0	0	0	0
ASV869	0	0	0	0	0	0	0	0	0	0	0	0	0	0	0	0	0	0	0	0	0	0	0	0	0	0	0	0	0	0	0	0	0	0	0	0	0	0	0	5338101	1139737	0	0	0	0	1423059	0	0	0
ASV870	0	0	0	0	0	0	0	0	0	0	0	0	0	0	0	0	0	0	0	0	0	0	0	0	0	0	0	0	0	0	0	0	0	0	0	0	0	0	0	0	0	0	0	0	0	0	0	101003485	0
ASV871	0	0	0	0	0	0	0	0	0	0	0	0	0	0	0	0	0	0	0	0	0	0	0	0	0	0	0	0	0	1893880	0	0	0	0	0	0	0	0	0	0	0	0	0	0	0	0	0	0	0
ASV872	0	0	0	0	3642435	0	0	0	1192500	0	0	0	0	0	0	0	0	0	0	0	0	0	1006167	0	0	15772101	0	0	0	0	0	0	0	0	0	0	0	0	0	0	0	0	0	0	0	0	0	0	0
ASV873	0	19849315	0	0	0	0	0	0	0	0	0	0	0	0	0	0	0	0	0	0	0	0	0	0	0	0	0	0	0	0	0	0	0	0	0	0	0	0	0	0	0	0	0	0	0	0	0	0	0
ASV874	0	0	0	0	0	0	0	0	3387273	0	0	0	0	0	0	0	0	0	0	0	0	0	0	0	0	0	0	0	24855556	0	0	0	0	0	0	0	0	0	0	0	0	0	0	0	0	0	0	0	0
ASV875	0	0	0	0	0	0	0	0	0	68188	0	183352	2083390	0	0	0	0	0	0	0	0	1219877	0	0	0	0	0	0	0	0	0	0	983744	0	0	0	0	0	0	0	111053	0	0	0	0	0	0	0	0
ASV876	11373196	0	0	0	0	5731028	3327781	0	0	0	0	0	0	0	0	0	0	0	0	0	0	0	0	0	0	0	0	0	94494444	0	0	0	0	0	0	0	0	0	0	0	0	0	0	0	0	0	0	0	0
ASV877	710103	0	0	0	0	0	0	0	4452955	0	0	0	0	0	0	0	0	0	0	0	0	6529284	3354185	0	0	0	0	0	0	0	0	0	0	362330	0	0	0	0	0	0	0	0	0	457751	0	0	11592000	0	0
ASV878	0	0	0	0	0	0	0	0	0	0	0	0	0	0	0	0	0	0	0	0	0	0	0	0	0	0	0	0	0	0	0	0	0	6594318	0	0	0	0	0	0	0	0	0	0	0	0	0	0	0
ASV879	0	0	0	0	0	0	0	0	0	0	0	0	0	0	0	0	0	0	0	0	0	0	0	0	0	0	0	0	0	0	0	0	0	0	0	0	0	0	0	0	0	0	0	0	0	0	0	0	39939923
ASV880	0	0	0	0	0	0	16566219	0	0	0	0	0	0	0	0	0	0	0	0	0	0	0	1355066	0	0	6926901	0	0	0	0	0	0	0	0	0	0	0	0	0	0	0	0	0	0	0	0	0	0	0
ASV881	0	0	0	0	0	0	0	0	699545	0	0	0	1996384	0	0	0	0	0	0	0	0	0	0	0	0	0	0	0	0	0	0	0	0	0	0	0	0	0	0	0	0	0	3122134	0	0	0	0	0	0
ASV882	28456082	0	0	0	0	0	0	0	1192500	0	0	0	595593	0	0	1045333	0	0	0	0	0	0	0	0	0	0	0	0	0	0	0	0	0	0	0	0	0	0	0	0	0	0	0	81467	0	0	0	0	0
ASV883	0	0	0	0	0	0	0	0	0	0	0	0	0	0	0	0	0	0	0	0	0	0	0	0	0	0	0	0	0	0	0	0	0	6508011	0	0	0	0	0	0	0	0	0	0	0	0	0	0	0
ASV884	0	0	0	0	0	0	32114795	0	0	0	0	0	0	0	0	0	0	0	0	0	0	0	0	0	0	0	0	0	0	0	0	0	0	0	0	0	0	0	0	0	0	0	0	0	0	0	0	0	0
ASV885	0	0	0	0	0	0	0	0	0	0	34054	0	0	0	0	0	0	0	0	0	0	0	0	0	0	0	0	80489646	0	0	0	0	0	0	0	2562000	0	7434225	0	0	0	0	0	0	0	0	0	0	0
ASV886	0	0	0	0	0	0	0	0	0	0	0	0	0	0	0	0	4947661	0	0	0	0	0	0	0	0	0	0	0	0	524192	0	0	0	0	0	0	0	0	0	0	0	0	0	0	0	0	0	0	0
ASV887	0	0	0	0	0	0	0	0	0	0	0	0	2509718	0	0	0	0	0	0	0	0	0	0	0	0	0	0	0	0	0	0	0	0	0	0	0	0	0	0	0	0	0	0	0	0	0	0	0	0
ASV888	0	221918	0	0	0	2896260	1426517	0	6516818	0	0	0	0	0	0	228148	0	0	0	0	536935	0	0	0	0	0	1613723	0	11694444	0	3446668	0	1625767	0	0	0	0	0	0	161824	0	0	0	0	8011881	0	1879920	0	4043917
ASV889	0	0	0	0	0	0	0	0	0	0	0	0	0	0	0	0	0	4047212	0	0	0	0	0	0	0	0	0	0	0	0	0	0	0	0	0	0	0	0	0	0	0	0	4172293	0	0	0	0	0	0
ASV890	0	0	1662500	0	0	1488099	0	0	4665682	0	0	573920	0	6565595	0	0	328556	0	0	0	0	0	310132	339238	0	0	0	0	0	0	0	1637100	0	0	0	799750	288525	0	0	0	485789	0	0	0	0	0	0	0	0
ASV891	110135258	0	0	0	0	0	0	0	0	0	0	0	0	0	0	0	0	0	0	0	0	0	0	0	0	0	0	0	0	0	0	0	0	0	0	0	0	0	0	0	0	0	0	0	0	0	0	0	0
ASV892	0	0	0	0	0	0	0	0	558409	0	0	0	0	0	0	0	0	0	0	0	0	0	0	0	0	0	0	0	0	0	0	0	0	0	22494751	0	0	0	35151748	0	0	0	0	0	0	0	0	0	0
ASV893	0	0	0	0	0	0	0	0	0	0	0	0	0	0	0	0	0	0	0	0	0	0	0	0	0	0	0	0	0	0	0	0	0	0	0	0	0	0	0	0	0	0	0	0	0	0	0	0	0
ASV894	0	0	0	0	0	0	0	0	0	0	16357297	0	0	0	0	0	0	0	0	0	0	0	0	0	0	0	0	0	0	0	0	0	0	0	0	0	0	0	0	0	0	0	0	0	0	0	0	0	0
ASV895	0	0	4388816	0	0	0	0	0	1051364	0	0	4820852	0	332659	0	0	0	119135	0	0	0	2711655	0	0	0	0	0	0	0	0	0	0	0	0	0	0	0	0	0	726642	0	0	0	0	0	0	0	0	0
ASV896	0	0	0	0	0	0	24918609	0	0	0	0	0	0	0	0	0	0	0	0	0	0	0	3142731	0	0	0	0	0	0	0	0	0	0	0	0	0	0	0	0	0	0	0	0	0	0	0	0	0	0
ASV897	0	0	0	0	0	0	0	0	3031364	0	0	0	0	0	0	0	0	0	0	0	0	0	0	0	0	0	0	0	0	0	0	0	0	0	0	0	0	0	0	0	0	0	0	0	0	3628800	0	32580074	0
ASV898	0	0	0	7832699	9574783	0	3071099	10890991	0	0	175946	0	79096	0	0	0	0	0	1414466	0	295881	0	1040529	0	6499030	0	0	0	2983333	0	1556297	0	0	0	0	383250	0	0	0	259962	0	0	0	0	0	0	0	2737870	1313813
ASV899	0	0	0	0	0	0	0	0	2749091	0	0	0	207232	675050	0	3040593	0	0	0	0	0	0	692511	0	0	0	11423032	0	0	0	0	0	0	618466	0	0	0	0	0	0	0	0	0	0	3238020	0	0	13765242	1726351
ASV900	0	0	0	0	0	0	0	0	0	0	0	0	0	6167466	0	0	0	0	0	0	0	0	0	0	0	0	0	0	0	0	0	0	0	0	0	0	0	0	0	0	0	0	0	0	0	0	0	61196366	0
ASV901	0	0	0	0	0	0	0	0	0	0	0	0	0	0	0	0	0	0	2110649	0	0	2494870	0	0	0	0	1941383	0	0	0	0	0	0	0	7783898	2748375	0	0	13990210	0	0	0	0	0	0	45953	0	0	0
ASV902	0	0	0	0	0	0	0	0	0	0	0	0	0	0	0	0	0	0	0	0	0	0	6770925	0	0	0	0	12740174	0	0	8091114	0	0	0	0	0	0	0	0	0	0	0	6092115	0	0	0	0	0	0
ASV903	0	3095548	0	0	0	0	0	0	0	0	0	0	0	0	0	0	0	0	0	0	0	0	0	0	0	0	0	91446712	0	0	0	0	0	0	0	0	0	0	0	0	0	0	0	0	0	0	0	0	0
ASV904	0	0	0	0	20990870	0	25759073	0	0	0	0	0	0	0	0	0	0	0	0	0	0	0	0	0	0	0	0	0	0	0	0	0	0	0	0	0	0	0	0	0	0	0	0	0	0	0	0	0	0
ASV905	0	0	0	0	0	0	30483841	0	0	0	0	0	0	0	0	0	0	0	0	0	0	0	0	0	0	0	0	0	0	0	0	0	0	0	0	0	0	0	0	0	0	0	0	0	0	0	0	0	0
ASV906	0	0	0	0	0	0	0	0	0	0	0	0	0	0	0	0	0	0	0	0	0	0	0	0	0	0	0	0	0	0	0	0	0	0	0	0	0	0	0	0	0	0	0	0	0	0	10221120	0	0
ASV907	0	0	0	0	0	0	0	0	0	0	0	0	0	0	0	0	0	0	0	0	0	0	0	0	0	0	0	0	0	0	0	0	0	0	0	0	0	0	0	0	0	0	0	0	0	0	0	92801549	0
ASV908	0	0	0	0	0	0	0	0	0	0	0	0	0	0	0	0	0	0	0	0	0	0	0	0	0	0	0	0	0	0	80348918	0	0	0	0	0	0	0	0	0	0	0	0	0	0	0	0	0	0
ASV909	473402	0	0	0	10833565	0	4104642	0	0	0	0	942216	0	370703	0	0	0	0	0	0	423025	0	1880176	0	2516866	0	0	0	39038889	0	5312595	0	0	0	0	0	0	0	0	0	0	0	818945	0	0	0	0	0	0
ASV910	0	0	0	0	0	0	0	0	0	0	0	2903011	0	0	0	0	0	0	0	0	0	0	0	1674346	0	0	0	0	46605556	0	0	0	0	0	0	0	0	0	0	0	0	0	0	0	0	0	0	0	0
ASV911	0	0	0	0	0	0	0	0	0	0	0	0	0	0	0	0	0	0	0	0	5496489	0	0	0	0	0	0	0	0	0	0	0	0	0	0	0	0	0	0	0	0	0	0	0	0	0	0	0	0
ASV912	0	0	0	0	0	0	0	0	0	0	0	0	0	0	0	0	0	0	0	0	0	0	0	0	0	0	0	0	1.01e+08	0	0	0	0	0	0	0	0	0	0	0	0	0	0	318489	0	0	0	0	0
ASV913	4023918	0	0	0	0	0	0	0	1687500	0	0	252159	484463	751137	0	0	100499	107019	0	84961	0	0	0	494722	0	0	0	0	0	0	594815	4734566	0	0	0	497000	0	0	0	526189	202105	184521	0	0	0	0	2071440	0	491366
ASV914	0	0	0	0	0	0	0	0	0	0	0	0	0	0	0	0	0	0	0	0	0	0	0	0	0	0	0	0	0	0	0	35532501	0	3248239	0	0	0	0	0	0	0	0	0	0	0	0	0	0	0
ASV915	0	0	0	0	0	0	0	0	0	0	0	0	0	0	0	11253926	0	0	0	0	0	0	0	0	0	0	0	0	0	0	0	0	0	0	0	0	0	0	0	0	0	0	0	0	0	0	0	0	20534901
ASV916	0	0	0	0	0	0	0	0	0	0	0	0	0	0	0	0	0	0	0	0	0	0	0	0	0	0	0	0	9144444	0	0	0	4822073	0	0	0	0	0	0	0	0	0	0	147255	0	0	35955360	0	0
ASV917	0	0	0	0	0	0	0	0	0	0	0	0	0	0	0	0	0	0	0	0	0	0	0	0	0	0	0	0	0	0	0	0	0	0	0	0	0	0	0	0	0	0	16205862	0	0	0	0	0	0
ASV918	0	0	0	0	0	0	29425311	0	0	0	0	0	0	0	0	0	0	0	0	0	0	0	0	0	0	0	0	0	0	0	0	0	0	0	0	0	0	0	0	0	0	0	0	0	0	0	0	0	0
ASV919	0	0	0	0	0	0	0	0	0	0	0	0	0	0	0	0	0	0	0	0	0	0	0	8053694	0	0	0	0	0	0	0	0	0	0	0	0	0	0	0	0	0	0	0	0	0	0	0	0	0
ASV920	0	0	0	0	0	0	0	0	0	0	0	0	0	0	0	0	0	0	0	0	0	0	0	0	16491791	0	2764628	0	1883333	0	0	0	0	0	3435289	0	0	0	0	0	0	0	0	0	0	0	5927040	0	0
ASV921	0	0	0	0	0	7834044	0	0	0	0	0	0	0	0	0	0	0	0	0	0	0	0	0	0	0	0	0	0	0	0	0	0	0	0	1323000	0	0	0	3759441	0	0	0	0	0	8887921	0	26202960	0	0
ASV922	0	0	0	0	0	0	0	0	0	0	0	0	0	0	0	0	0	0	0	0	0	0	0	0	78666418	0	0	0	0	0	0	0	0	0	0	0	0	0	0	0	0	0	0	0	0	0	0	0	0
ASV923	0	0	0	0	0	0	0	0	0	0	0	0	0	0	0	0	0	0	0	0	0	0	0	0	0	0	0	0	0	0	0	0	0	0	0	0	0	0	0	0	0	0	0	0	0	0	0	0	0
ASV924	25846598	0	0	0	0	0	0	0	0	0	0	0	0	0	0	0	0	0	0	0	0	0	0	0	0	0	0	0	35844444	0	35623717	0	0	0	0	0	0	0	0	0	0	0	0	0	0	0	0	0	0
ASV925	0	0	0	0	0	0	0	0	0	0	0	6115455	0	0	0	0	0	0	0	0	0	0	0	0	0	0	0	0	0	0	0	0	0	0	0	0	23957494	0	0	0	0	0	0	0	0	0	0	0	0
ASV926	0	0	0	0	0	0	0	0	0	0	0	0	0	0	0	0	0	0	0	0	0	0	0	0	0	0	0	0	0	0	77350399	0	0	0	0	0	0	0	0	0	0	0	0	0	0	0	0	0	0
ASV927	0	0	0	0	0	0	0	0	0	0	0	0	145537	0	0	0	0	0	0	0	0	2818211	0	840385	0	0	2600798	0	0	0	0	0	0	0	0	1025500	0	28275134	0	0	0	0	0	0	0	0	0	0	0
ASV928	0	0	0	0	0	0	0	0	0	0	0	0	0	0	0	0	0	0	0	0	0	0	0	0	0	0	0	0	0	0	0	0	0	0	0	0	0	0	0	0	0	0	0	0	0	0	0	0	0
ASV929	0	221918	0	0	1493130	0	0	7756757	0	0	0	0	363446	0	0	5454815	0	272596	0	0	0	0	0	0	0	0	0	0	0	0	0	0	0	0	0	1326500	0	0	0	0	0	0	3881411	0	0	0	0	0	4128001
ASV930	2367010	0	0	0	1493130	0	0	0	0	0	0	0	0	0	0	19093926	0	0	0	0	0	0	0	0	0	0	0	0	0	0	0	0	0	0	0	0	0	0	0	0	0	0	0	0	0	0	8069040	0	3712836
ASV931	0	0	0	0	0	0	0	0	27002045	0	0	0	0	0	0	0	0	0	0	0	0	0	0	0	0	0	7577128	0	0	0	0	0	0	0	0	0	0	0	0	0	0	0	0	0	0	0	0	0	0
ASV932	0	309247	0	0	4258435	0	0	0	0	675252	879730	0	264576	0	0	0	0	0	0	0	155503	0	2932159	0	0	728779	2600798	0	0	0	1173334	0	0	0	657741	0	0	0	1404895	793459	0	0	0	0	5577822	0	0	3158183	0
ASV933	0	0	0	23432551	0	0	0	0	0	0	0	0	0	0	0	0	0	0	1974359	0	0	0	0	0	0	1963848	0	0	0	0	0	0	0	0	0	0	0	0	0	0	0	0	0	0	0	0	0	0	0
ASV934	0	0	0	0	0	0	0	0	0	0	0	9725625	0	0	0	0	0	0	0	0	0	0	0	0	0	0	0	0	0	0	0	0	0	0	0	0	0	0	0	0	0	0	0	0	0	0	0	0	0
ASV935	27745979	0	0	0	287913	0	0	0	0	0	0	0	0	0	0	0	0	0	0	0	0	0	0	0	0	0	40040000	0	0	0	0	0	0	0	0	0	0	0	0	0	0	0	0	222881	0	0	0	0	0
ASV936	0	0	0	0	0	0	0	0	0	0	14866486	0	0	0	0	0	0	0	0	0	0	0	0	0	0	0	0	0	0	0	0	0	0	0	0	0	0	0	0	0	0	0	0	0	0	0	0	0	0
ASV937	0	0	0	0	0	0	0	17708108	0	0	0	2395114	0	0	0	0	0	0	0	0	0	0	0	0	0	0	0	0	0	0	0	0	0	0	0	0	0	0	0	0	0	0	0	0	0	0	0	0	0
ASV938	0	0	0	0	0	0	0	0	0	0	0	0	0	0	0	0	0	0	0	0	0	0	0	0	0	0	0	0	0	0	0	0	0	0	0	0	0	0	0	0	0	0	0	0	0	0	0	0	0
ASV939	0	0	0	0	0	0	0	0	0	0	0	0	0	12051817	0	0	0	0	0	0	0	0	0	0	0	0	0	0	0	0	0	0	0	0	0	0	0	0	0	0	0	0	3881411	0	0	0	0	0	0
ASV940	0	0	0	0	0	0	0	0	0	0	0	0	0	0	0	0	0	0	0	0	0	0	0	0	0	0	0	0	0	0	0	0	0	0	0	0	11743285	0	0	0	0	0	0	0	0	0	0	0	0
ASV941	0	0	0	0	0	0	0	0	29732727	0	0	0	0	0	0	0	0	0	0	0	0	0	0	0	0	0	0	0	0	0	0	0	0	0	0	0	0	0	0	0	0	0	0	0	0	0	0	0	0
ASV942	0	0	0	0	0	0	0	0	0	0	0	0	0	0	0	0	0	0	49344252	0	0	0	0	0	0	0	0	0	4650000	0	0	0	0	0	0	0	0	0	0	0	0	0	0	0	0	0	0	0	0
ASV943	0	0	8598026	0	0	0	0	0	0	0	0	0	0	0	0	0	0	579519	0	0	0	0	0	0	0	0	0	0	0	0	0	0	0	0	0	0	0	0	0	0	0	0	0	0	0	0	0	0	0
ASV944	0	0	0	0	0	0	0	0	0	0	0	0	0	0	0	0	0	0	0	0	0	0	0	0	0	0	0	0	0	0	0	75646089	0	0	0	0	0	0	0	0	0	0	0	0	0	0	0	0	0
ASV945	0	0	0	25211022	0	0	0	0	0	0	0	0	0	0	0	0	0	0	0	0	0	0	0	0	0	0	0	0	0	139838	0	0	0	0	0	0	0	0	0	0	0	0	0	0	0	0	0	0	0
ASV946	0	0	0	0	0	0	0	0	0	0	0	0	253898	0	0	0	0	0	0	0	536935	0	0	0	0	0	0	0	0	0	0	0	0	0	0	0	0	0	0	2215421	0	0	0	0	0	0	0	0	18947815
ASV947	0	0	0	0	0	0	0	0	0	0	0	0	0	0	0	0	0	0	0	0	0	0	0	0	0	0	0	0	0	0	0	0	0	0	0	0	0	44459358	0	0	0	0	0	0	0	0	0	0	0
ASV948	0	0	0	0	0	0	0	0	0	0	0	0	0	0	0	0	6193273	0	0	0	0	0	0	0	0	0	0	0	0	0	0	0	0	0	0	0	0	0	0	0	0	0	0	0	0	0	0	0	0
ASV949	0	0	0	0	0	0	0	0	29229545	0	0	0	0	0	0	0	0	0	0	0	0	0	0	0	0	0	0	0	0	0	0	0	0	0	0	0	0	0	0	0	0	0	0	0	0	0	0	0	0
ASV950	0	0	0	0	0	0	0	0	0	0	0	0	0	0	0	0	0	0	0	0	0	0	0	0	0	0	0	0	0	0	0	0	27289411	0	0	0	0	0	0	0	0	0	0	0	0	0	0	0	0
ASV951	0	0	0	0	0	0	0	0	0	0	2960811	0	0	0	0	0	0	0	0	0	0	0	0	0	12670522	0	19336011	0	0	0	0	0	0	931875	0	0	0	0	0	31321	0	0	0	0	0	0	11788560	0	0
ASV952	0	5827397	0	0	0	0	0	0	0	0	0	0	0	0	0	0	0	0	0	0	0	0	0	0	0	0	0	0	0	0	0	0	18377033	0	0	0	0	0	0	0	0	0	0	0	0	0	0	0	0
ASV953	0	0	0	0	0	0	0	0	0	0	0	0	0	0	0	0	0	0	0	0	0	0	0	0	0	0	0	0	0	0	0	0	0	0	0	0	0	0	0	0	0	0	0	0	0	0	0	0	0
ASV954	0	0	0	0	0	0	0	0	7515000	0	0	0	1577966	0	0	0	0	0	0	0	0	0	0	0	0	0	0	0	0	0	0	0	0	0	0	0	0	0	0	0	0	0	0	0	0	0	0	0	0
ASV955	0	0	0	0	0	0	0	0	0	0	0	0	0	0	0	0	225157	0	0	4646809	0	0	0	0	0	0	0	0	17966667	0	0	181383	0	0	0	0	0	0	0	0	0	0	0	0	0	0	0	0	0
ASV956	0	0	0	0	0	0	0	0	0	0	0	0	0	0	0	23860148	0	0	0	0	0	0	0	0	0	0	0	0	0	0	0	0	0	0	0	0	0	0	0	0	0	0	0	0	0	0	0	0	0
ASV957	0	0	0	0	0	0	0	0	0	0	0	0	0	0	0	4629333	0	0	0	0	0	0	0	0	0	0	0	0	0	0	0	0	0	0	0	0	0	23951604	0	0	0	0	0	0	0	0	0	0	8114111
ASV958	0	0	0	0	0	0	0	0	0	0	0	527784	0	0	0	0	0	0	0	0	0	0	0	0	534403	0	0	0	65038889	0	0	0	0	0	0	0	0	0	0	0	8947	0	0	0	0	0	12373200	0	0
ASV959	0	0	0	0	0	0	0	0	0	0	0	0	0	0	0	0	0	0	0	0	0	0	1390308	0	0	13487660	0	0	0	0	0	0	0	0	0	0	0	0	0	0	0	0	0	0	0	0	0	0	0
ASV960	0	0	0	0	0	0	0	0	0	0	0	0	0	0	0	0	0	0	0	0	0	0	0	0	0	0	0	0	0	0	0	0	0	0	0	0	0	0	0	0	0	0	0	0	0	0	0	0	0
ASV961	0	0	0	0	0	0	0	0	0	0	0	0	0	0	0	0	6014017	0	0	0	0	0	0	0	0	0	0	0	0	0	0	0	0	0	0	0	0	0	0	0	0	0	0	0	0	0	0	0	0
ASV962	0	0	0	0	0	0	0	2894595	0	0	280000	0	94520	0	0	228148	0	0	0	0	0	0	553304	0	0	0	638936	7399466	82977778	0	0	0	0	0	0	0	0	0	0	0	0	0	0	0	493465	0	740880	0	1313813
ASV963	0	0	0	0	0	0	0	0	0	0	0	0	0	0	0	0	0	0	0	0	219311	0	0	0	0	0	0	0	0	0	0	0	0	0	5074004	0	0	0	11625874	0	0	0	1396234	0	20448317	0	0	0	0
ASV964	0	0	0	0	0	0	0	0	0	0	0	0	0	0	0	0	0	0	0	0	0	0	0	0	0	0	0	0	0	0	0	0	0	0	0	0	0	0	0	0	0	0	0	0	0	0	78931440	0	0
ASV965	0	0	0	0	0	0	0	0	0	0	0	0	0	0	0	0	0	0	0	0	0	0	0	0	0	0	0	0	0	0	0	0	0	0	0	0	0	0	0	0	0	0	0	0	0	0	0	0	0
ASV966	0	0	0	0	0	0	0	0	0	0	5119459	0	0	0	0	0	0	0	0	0	0	0	0	0	10670821	0	0	0	0	0	0	0	0	0	0	0	0	0	0	0	0	0	0	0	0	0	0	0	0
ASV967	0	0	0	0	0	0	0	0	0	0	0	0	0	0	0	0	0	0	0	0	0	0	0	0	13400299	0	0	0	0	0	0	0	0	0	0	0	0	0	0	5407006	0	0	0	335397	6259802	0	0	0	0
ASV968	0	0	0	0	0	0	0	0	0	0	0	0	0	0	0	0	0	0	0	0	0	0	0	0	0	0	0	0	0	0	0	0	0	0	0	0	0	0	0	0	0	0	0	0	0	0	0	0	0
ASV969	9006186	0	0	0	0	0	1551450	0	0	0	701892	0	38757	0	0	0	0	0	0	0	0	0	0	0	3781045	3635134	0	0	0	0	0	0	0	0	5942222	0	0	0	7533566	0	0	0	0	0	0	0	0	0	0
ASV970	0	4713699	0	0	0	0	0	0	0	0	0	0	0	0	0	0	0	0	0	0	0	0	0	0	0	0	0	0	0	0	0	0	0	0	0	0	0	0	0	0	0	0	0	0	0	0	0	0	0
ASV971	0	825000	0	0	0	0	0	0	0	0	0	3734659	0	0	0	0	0	0	0	0	0	0	0	0	0	0	3092287	0	0	0	0	0	0	0	0	0	0	0	0	0	0	0	0	0	0	0	0	0	0
ASV972	0	0	0	0	0	0	0	0	0	0	0	0	0	0	0	0	0	0	0	0	0	0	0	0	0	0	0	0	0	0	0	0	0	0	0	0	0	0	0	0	0	0	0	0	37974653	0	0	0	0
ASV973	0	5085616	0	0	0	0	0	0	4524545	0	0	0	0	0	0	0	0	0	0	0	0	0	0	0	0	0	0	0	0	0	0	0	0	0	0	0	0	0	0	0	0	0	0	0	0	0	0	0	12192187
ASV974	0	0	0	0	25148870	0	0	19694595	0	0	0	0	0	0	0	0	0	0	0	0	0	0	0	0	8492985	0	0	0	0	0	0	0	0	0	0	0	0	0	0	128415	0	0	0	0	0	0	0	0	0
ASV975	0	0	0	0	0	0	0	0	0	0	0	0	0	0	0	0	0	0	0	0	0	0	13705727	0	0	0	0	0	0	0	0	0	0	0	0	0	0	0	0	0	0	0	0	0	0	0	0	0	0
ASV976	0	0	0	0	0	0	0	0	0	0	0	0	0	0	0	0	0	0	0	0	0	0	0	0	0	0	0	0	0	0	0	0	0	0	0	0	0	0	0	0	0	0	14362117	0	0	0	0	0	0
ASV977	0	0	0	0	0	0	0	0	0	0	0	0	0	0	0	0	0	0	0	0	0	0	0	0	0	0	0	0	0	0	0	0	0	0	0	0	0	0	0	0	0	0	0	0	0	0	0	0	0
ASV978	0	178767	0	0	0	0	0	0	0	0	0	0	34011	71663	0	460444	0	0	0	0	91222	0	0	0	0	0	0	0	0	0	0	0	2091751	997898	2473107	192500	0	0	3916084	928138	0	0	0	63944	0	0	0	3572658	2222972
ASV979	0	0	0	0	0	0	0	0	0	0	773784	0	145537	0	0	1219556	0	0	0	0	852194	0	935683	0	0	0	2436968	0	0	0	8645188	2367283	0	0	1420721	0	0	0	2188112	0	0	0	620548	39350	0	0	0	4617602	1479354
ASV980	0	0	0	0	0	0	0	0	0	0	0	0	0	0	0	0	0	0	0	0	0	0	0	0	0	0	0	0	0	0	0	0	0	0	0	0	0	0	0	0	2217105	0	0	0	0	0	0	0	0
ASV981	0	0	0	0	0	0	0	0	0	0	0	0	0	0	0	0	0	0	0	0	0	0	0	0	0	0	0	0	0	0	0	0	0	0	0	0	0	0	0	0	0	0	0	0	0	0	0	0	0
ASV982	0	0	0	0	0	0	0	0	0	0	0	0	0	0	0	0	0	0	0	0	0	0	0	0	0	0	0	0	0	1475982	0	0	0	0	0	0	0	0	0	0	0	0	0	0	0	0	0	0	0
ASV983	0	0	0	0	64914348	0	0	0	0	0	0	0	931356	0	0	0	0	0	0	0	0	0	0	0	0	0	0	0	0	0	0	0	0	0	0	0	0	0	0	0	0	0	0	0	0	0	0	0	0
ASV984	0	0	0	0	0	0	0	0	0	0	0	0	0	0	0	0	0	0	0	0	0	0	0	0	0	0	0	0	0	0	0	0	0	0	0	0	0	0	0	0	0	0	0	0	0	0	0	0	0
ASV985	0	0	0	0	0	0	0	0	0	0	0	0	0	0	0	0	0	0	36418828	0	0	0	0	0	0	0	0	0	0	0	0	0	0	0	0	0	0	0	0	0	0	0	0	0	0	0	0	23490812	0
ASV986	0	0	0	0	0	0	0	0	0	0	0	0	0	0	0	0	0	0	0	0	0	0	0	0	0	0	0	0	0	0	0	0	0	0	0	0	0	0	0	0	0	0	0	0	0	0	20653920	50706061	2388512
ASV987	0	0	0	0	0	0	0	0	0	0	0	8753580	0	0	0	0	0	0	0	0	0	0	0	0	0	0	0	0	0	0	0	0	0	0	0	0	0	0	0	0	0	0	0	0	0	0	0	0	0
ASV988	0	0	0	0	0	0	0	0	0	0	0	0	2012599	0	0	0	0	0	0	0	0	0	0	0	0	0	0	0	0	0	0	0	0	0	0	0	0	0	0	0	0	0	0	0	0	0	0	0	0
ASV989	0	0	0	0	0	0	0	0	0	0	0	0	0	0	0	0	0	0	0	0	0	0	0	0	0	0	0	0	0	0	0	0	0	0	0	0	0	0	0	0	0	0	0	0	0	0	74894400	0	0
ASV990	0	0	0	0	0	0	25268424	0	0	0	0	0	0	0	0	0	0	0	0	0	0	0	0	0	0	0	0	0	0	0	0	0	0	0	0	0	0	0	0	0	0	0	0	0	0	0	0	0	0
ASV991	0	0	79357895	0	0	0	0	0	0	0	0	0	0	0	0	0	0	0	0	0	0	0	0	0	0	0	0	0	0	0	0	0	0	0	0	0	0	0	0	0	0	0	0	0	0	0	0	0	0
ASV992	0	0	11761842	2632748	0	0	0	21681081	0	0	0	1610795	99266	0	0	0	0	767981	0	0	0	0	0	0	8855000	0	0	0	0	0	0	0	0	0	0	0	0	0	0	0	0	0	0	0	0	0	0	0	0
ASV993	0	0	0	0	0	0	0	0	26713636	0	0	0	0	0	0	0	0	0	0	0	0	0	0	0	0	0	0	0	0	0	0	0	0	0	0	0	0	0	0	0	0	0	0	0	0	0	0	0	0
ASV994	0	0	0	0	0	0	0	0	0	0	0	0	0	0	0	0	0	0	0	0	0	0	0	0	0	0	0	0	0	0	0	0	0	0	0	0	0	0	0	1638075	0	0	0	0	0	0	0	13555086	21536027
ASV995	0	481849	0	0	0	0	0	0	0	0	0	0	0	0	0	21358815	0	0	0	0	0	0	0	0	0	0	0	0	0	0	0	0	0	0	0	0	0	0	0	0	0	0	0	0	0	0	0	0	0
ASV996	0	0	0	0	0	0	0	0	0	0	0	0	0	0	0	0	1104527	0	0	0	0	0	3354185	0	0	0	0	0	0	0	0	0	0	0	0	0	0	0	0	0	922895	0	0	0	0	492141	0	0	0
ASV997	1656907	0	0	0	0	0	0	0	0	0	1125676	0	0	0	0	6280296	0	0	0	0	0	0	0	0	0	0	32041011	0	0	0	0	0	0	0	0	0	0	0	0	0	0	0	0	0	887129	0	1496880	2737870	0
ASV998	0	0	0	0	0	0	0	0	0	0	1407568	0	150678	0	0	3098667	0	0	0	0	0	0	726872	0	0	0	3092287	0	7450000	0	0	0	0	413239	0	0	0	0	3132867	0	0	0	0	0	2750099	0	13552560	0	0
ASV999	0	0	0	0	0	0	0	0	0	0	0	0	0	0	0	0	0	0	0	0	0	0	0	0	0	0	0	0	0	0	0	0	0	0	0	0	0	0	0	0	0	0	0	0	0	0	0	0	0
ASV1000	0	0	0	0	0	0	0	0	0	0	0	0	0	0	0	0	1852474	0	0	0	0	0	0	0	0	0	0	0	0	415878	0	0	0	0	0	0	12177730	0	0	0	0	0	0	0	0	0	0	0	0
ASV1001	0	0	0	0	0	0	0	0	0	0	0	0	0	0	0	0	0	0	49749438	0	0	0	0	0	0	0	0	0	0	0	0	0	0	0	0	0	0	0	0	0	0	0	0	0	0	0	0	0	0
ASV1002	1656907	696575	0	0	0	860884	0	0	0	0	1761351	0	53785	0	0	518519	0	0	0	0	0	0	0	0	0	0	8412660	3462846	18822222	0	0	3092816	0	102614	0	0	0	0	0	0	0	0	886072	119587	1180990	0	0	0	985360
ASV1003	0	0	0	0	0	0	0	0	0	0	0	0	0	6366530	0	0	0	0	0	0	0	0	0	0	0	0	0	0	0	0	0	0	0	0	0	0	0	0	0	0	0	0	0	0	0	0	0	0	0
ASV1004	0	0	0	0	0	0	0	0	0	0	0	0	0	0	0	0	0	0	0	0	0	0	0	0	0	0	0	0	0	0	0	0	13620543	0	0	0	0	0	0	0	0	0	0	0	0	0	0	0	0
ASV1005	0	0	0	0	0	0	0	0	0	0	0	0	0	0	0	0	0	0	0	0	0	0	0	0	0	0	0	0	0	0	0	0	0	0	0	0	0	0	0	0	0	0	0	0	0	0	0	0	0
ASV1006	0	0	3965132	0	0	0	0	0	0	0	0	0	0	0	0	0	1733131	0	0	0	0	0	0	0	0	0	0	0	0	0	0	0	0	0	0	0	0	0	14621678	1535761	0	0	0	0	0	0	0	0	0
ASV1007	0	0	0	24223468	0	0	0	0	0	0	0	0	0	0	0	0	0	0	0	0	0	0	0	0	0	0	0	0	0	0	0	0	0	0	0	0	0	0	0	0	0	0	0	0	0	0	0	0	0
ASV1008	0	0	0	0	0	0	0	0	0	0	0	0	0	0	0	0	0	0	0	0	0	0	0	0	0	0	0	0	0	0	0	0	0	0	0	0	0	0	0	0	0	0	0	0	0	0	0	0	0
ASV1009	0	0	0	0	0	0	0	0	0	0	0	8336761	0	0	0	0	0	0	0	0	0	0	0	0	0	0	0	0	0	0	0	0	0	0	0	0	0	0	0	0	0	0	0	0	0	0	0	0	0
ASV1010	0	0	0	0	0	0	0	0	0	0	0	0	0	0	0	0	0	0	0	0	0	0	0	0	0	0	0	0	0	0	0	0	0	0	0	0	0	0	0	0	0	0	8880108	0	0	0	0	0	0
ASV1011	0	0	0	3382153	0	0	0	0	0	0	0	0	321921	0	0	0	0	0	0	0	0	0	0	0	0	0	0	0	0	0	0	0	0	0	13124757	0	0	0	17460839	0	0	0	0	0	0	0	0	0	0
ASV1012	0	0	0	0	0	0	1426517	0	0	0	0	596989	0	0	0	754963	0	0	2110649	0	0	1010441	0	319963	4683209	0	0	0	5488889	0	0	0	0	0	0	648375	0	0	0	0	0	209616	0	0	4019802	492141	0	0	0
ASV1013	0	0	0	0	0	0	0	0	0	0	0	0	0	0	0	0	0	0	0	0	0	0	0	0	0	0	0	0	0	0	0	0	0	0	0	0	0	0	0	0	0	0	0	0	0	0	0	0	29894507
ASV1014	9006186	0	0	0	30920522	0	0	0	0	0	7809730	0	0	0	0	0	0	0	0	0	0	0	0	0	0	0	0	0	0	0	0	0	0	0	0	0	0	0	0	0	0	0	0	0	0	0	0	0	0
ASV1015	0	0	0	0	0	0	0	0	0	0	0	0	0	0	26382741	0	0	0	0	0	0	0	0	0	0	0	0	0	0	0	4008890	0	0	0	0	0	0	0	0	2113107	0	0	0	0	0	0	0	0	0
ASV1016	0	0	0	0	0	0	0	0	0	0	0	0	0	0	0	0	0	0	0	0	0	0	0	0	0	0	0	0	78561111	0	0	0	0	0	0	3046750	0	0	0	0	0	0	0	0	0	0	0	0	0
ASV1017	0	0	0	0	0	0	0	0	0	0	0	0	0	0	0	0	0	0	0	0	0	0	0	0	0	0	0	0	0	0	0	0	0	0	0	0	0	0	0	0	0	0	5126983	0	0	0	0	0	0
ASV1018	0	0	0	0	0	0	8599987	0	0	0	210000	0	0	0	0	0	0	0	0	0	0	1432989	0	0	0	0	0	9294556	0	0	0	0	0	0	6137666	0	0	0	5644056	0	0	0	1224688	0	2456238	0	0	0	0
ASV1019	0	0	0	0	0	0	0	0	0	0	0	0	0	0	0	0	0	0	0	0	0	0	0	0	0	0	0	0	0	0	0	0	0	0	0	0	0	0	0	0	0	0	0	0	34586931	0	0	0	0
ASV1020	0	0	0	0	0	0	0	0	0	0	0	0	0	0	0	0	0	0	0	0	0	0	0	0	0	0	0	0	0	0	0	0	0	0	0	0	0	0	0	0	0	0	0	0	0	0	0	0	0
ASV1021	0	0	0	0	0	0	0	0	0	5860394	0	0	0	0	0	0	0	0	0	0	0	0	0	0	0	0	0	0	0	0	0	0	0	0	0	0	0	0	0	0	0	0	0	0	0	814553	0	0	0
ASV1022	0	0	0	0	0	0	0	0	0	0	0	0	0	0	0	0	0	0	0	0	0	0	0	0	0	0	0	0	102772222	0	0	0	0	0	0	0	0	0	0	0	0	0	0	0	0	0	0	0	0
ASV1023	0	0	0	0	0	0	0	0	0	0	0	0	0	0	0	0	0	0	0	0	0	0	0	0	0	0	0	0	0	0	0	0	0	0	0	0	0	0	0	0	0	0	0	0	0	0	0	0	0
ASV1024	0	0	0	0	23548609	0	0	0	0	0	280000	0	43898	0	0	0	0	0	0	0	0	0	0	0	0	0	0	21173325	0	0	0	0	0	0	0	0	0	18130749	0	0	0	0	0	43039	0	0	0	0	0
ASV1025	0	0	0	0	0	0	0	0	0	0	0	0	0	0	0	0	0	0	0	0	0	0	0	0	0	0	0	0	19111111	0	0	0	0	0	0	0	0	0	0	0	0	0	0	219499	0	0	0	0	0
ASV1026	0	0	0	0	0	0	23517079	0	0	0	0	0	0	0	0	0	0	0	0	0	0	0	0	0	0	0	0	0	0	0	0	0	0	0	0	0	0	0	0	0	0	0	0	0	0	0	0	0	0
ASV1027	0	0	0	0	13993913	18804166	0	7189189	0	0	0	0	28870	0	0	116148	0	0	0	0	0	0	0	0	0	0	8744415	0	0	0	0	6734432	0	114943	187926	0	0	0	0	0	0	0	0	0	299406	0	0	0	325826
ASV1028	0	0	0	0	0	0	0	0	0	0	0	0	1372316	0	0	0	0	0	0	0	0	0	0	0	0	0	14617713	0	0	0	0	0	0	0	0	0	0	0	0	0	0	0	0	0	0	0	0	0	0
ASV1029	0	0	0	0	0	0	0	0	0	0	0	0	0	0	0	0	0	0	0	0	0	0	0	0	0	0	0	0	0	0	0	0	0	0	0	0	0	0	0	0	2005263	0	0	0	0	0	0	0	0
ASV1030	0	0	0	0	0	0	0	0	0	0	0	0	0	0	0	0	0	0	0	0	0	0	0	0	0	0	0	0	0	0	0	0	0	0	0	0	0	0	0	0	0	2554365	0	0	0	0	0	0	0
ASV1031	0	0	0	0	0	0	0	0	0	0	0	8012614	0	0	0	0	0	0	0	0	0	0	0	0	0	0	0	0	0	0	0	0	0	0	0	0	0	0	0	0	0	0	0	0	0	0	0	0	0
ASV1032	4497320	0	0	0	0	0	0	0	0	0	0	0	0	0	0	0	0	0	0	0	0	0	0	0	1614701	0	0	0	0	0	0	0	3296406	0	0	0	0	0	0	0	0	0	0	0	0	0	0	0	0
ASV1033	0	0	0	0	0	0	0	0	0	0	0	0	0	0	0	0	0	0	0	0	0	0	0	0	0	0	0	0	0	0	0	0	0	0	0	0	0	0	0	0	0	0	0	0	0	7733435	0	0	0
ASV1034	0	0	0	428231	0	0	0	0	0	0	0	1264773	9492	0	0	0	0	0	0	385880	0	0	0	0	896418	0	0	0	0	0	0	4185766	0	0	657741	269500	1588544	0	1561538	0	43421	0	113369	0	0	0	0	0	244369
ASV1035	0	0	0	0	0	0	0	0	0	0	0	0	0	0	0	17488593	0	0	0	0	0	0	0	0	0	0	0	0	0	0	0	0	0	0	0	0	0	0	0	0	0	0	0	0	0	0	0	9824810	0
ASV1036	0	0	0	0	0	0	0	0	0	0	0	0	0	0	0	0	2638591	0	0	0	0	0	0	0	0	0	0	0	0	601386	0	0	0	0	0	0	0	0	0	0	0	0	0	0	0	0	0	0	0
ASV1037	0	0	0	0	0	0	0	0	0	0	0	0	0	0	0	0	0	0	0	0	0	0	0	0	0	0	0	0	99522222	0	0	0	0	0	0	0	0	0	0	0	0	0	0	0	0	0	0	0	0
ASV1038	0	0	0	0	0	0	0	0	0	0	0	0	0	0	0	0	0	0	0	0	0	0	0	0	0	0	45667553	0	0	0	0	0	0	0	3529252	0	0	0	5330769	0	0	0	0	0	0	0	0	0	0
ASV1039	0	0	0	0	0	0	0	0	0	0	0	0	0	0	0	0	0	0	0	0	0	0	0	0	0	0	44983564	0	0	0	0	0	0	0	0	0	0	0	0	0	0	0	2479210	0	0	0	0	0	0
ASV1040	0	221918	0	0	0	0	0	0	0	0	0	0	1318531	0	0	0	0	0	0	0	270358	0	0	0	0	0	0	0	4650000	0	0	0	476339	0	0	0	0	0	0	0	0	0	0	84848	0	0	0	0	654279
ASV1041	0	0	0	0	0	0	0	33272072	0	0	0	0	0	0	0	0	0	0	0	0	1491695	0	0	0	0	3710464	0	0	0	0	0	0	0	0	0	0	0	0	0	0	0	0	0	0	0	0	0	0	0
ASV1042	0	0	0	0	0	0	0	0	0	0	0	0	0	0	0	0	0	0	46253790	0	0	0	0	0	0	0	0	0	0	0	0	0	0	0	0	0	0	0	0	0	0	0	0	0	0	0	0	0	0
ASV1043	0	0	0	0	0	0	0	0	0	0	0	0	321921	0	0	0	0	0	0	0	0	0	0	0	1074552	0	0	0	11694444	0	0	0	0	515455	0	0	12758095	0	0	0	0	0	2231588	0	0	0	554400	0	0
ASV1044	0	11228425	0	0	0	0	4104642	0	0	0	0	0	0	0	0	0	0	0	0	0	0	0	0	0	0	0	0	0	0	0	0	0	0	0	0	0	0	0	0	0	0	0	0	0	0	0	0	0	0
ASV1045	0	0	0	21321983	0	0	0	0	0	0	0	0	0	0	0	0	0	0	0	0	0	0	0	0	0	0	0	0	0	71132	0	0	0	0	0	0	0	0	0	0	0	0	0	0	0	0	0	0	0
ASV1046	0	0	0	2632748	64914348	0	0	0	0	0	0	0	0	0	0	0	0	0	0	0	0	0	0	339238	0	0	0	0	0	0	7537040	0	0	0	1229037	0	0	0	3916084	0	0	0	0	0	0	0	0	0	0
ASV1047	0	0	0	0	0	0	0	94827928	0	0	0	0	0	0	0	0	0	0	0	0	0	0	0	0	0	0	0	0	0	0	0	0	0	0	0	0	0	0	0	0	0	0	0	0	0	0	0	0	0
ASV1048	0	0	0	0	0	0	0	0	0	0	0	0	0	0	0	0	0	0	0	0	0	0	0	0	0	0	0	0	0	0	7537040	0	0	0	0	0	0	0	0	0	0	0	0	0	28781782	0	0	0	0
ASV1049	0	0	0	0	0	24602834	0	0	0	0	0	0	0	0	0	0	0	0	0	0	0	0	0	0	0	0	0	0	0	0	0	10199316	0	0	0	0	0	0	0	0	0	0	0	0	0	0	0	11692867	1313813
ASV1050	0	0	0	0	0	0	1487848	4900000	0	0	491892	0	0	0	0	0	0	0	0	0	0	0	0	0	0	0	0	0	29472222	0	0	0	0	0	3818658	0	0	0	4229371	0	0	0	0	0	2062574	0	5150880	0	0
ASV1051	0	0	0	0	0	0	0	0	0	0	0	0	0	0	0	0	0	0	0	0	0	0	0	0	0	0	0	0	0	0	0	0	0	0	0	12441625	0	0	0	0	0	0	0	0	0	0	0	0	0
ASV1052	0	0	0	18081846	0	0	0	1740541	0	0	0	0	0	0	0	0	0	0	0	0	0	0	0	0	0	0	0	0	8577778	0	0	0	0	0	0	0	0	0	0	0	0	0	0	0	0	0	0	0	2304428
ASV1053	0	0	0	0	0	0	0	0	0	0	0	0	0	13220548	0	0	0	0	0	0	0	0	0	0	0	0	0	0	0	0	0	0	0	0	0	0	0	0	0	0	0	0	0	0	0	0	0	0	0
ASV1054	0	0	0	0	0	0	0	0	0	0	0	0	0	0	0	0	0	0	0	0	0	0	0	0	0	0	0	0	0	0	0	0	22591601	0	0	0	0	0	0	0	0	0	0	0	0	0	0	0	0
ASV1055	0	0	0	0	27070522	0	2687212	0	0	0	0	0	0	0	0	0	0	0	0	0	0	0	0	0	0	0	3919628	0	0	0	0	0	6996665	0	0	0	0	0	0	0	0	0	0	294510	0	0	0	0	0
ASV1056	0	0	0	0	0	0	0	0	0	0	0	0	0	0	0	0	0	0	0	4822147	0	0	0	0	0	0	0	0	0	0	0	0	0	0	0	0	0	0	0	0	0	0	0	0	0	0	0	0	0
ASV1057	0	0	0	0	0	0	0	0	0	0	0	0	0	4659883	0	0	0	0	0	0	0	0	0	0	12854403	0	0	0	0	0	0	0	0	0	0	0	0	0	0	0	0	1105061	0	0	0	0	0	0	0
ASV1058	0	0	0	0	0	0	0	0	0	0	0	0	0	0	0	0	0	2948750	0	0	0	0	0	0	0	0	0	0	0	0	0	0	0	0	0	0	0	0	0	0	0	660439	0	0	0	0	0	0	0
ASV1059	0	0	0	0	0	0	0	0	0	0	0	0	0	0	0	0	0	0	0	0	0	0	0	0	0	0	0	0	0	0	0	0	0	0	0	0	0	0	0	0	0	0	0	0	0	0	0	0	0
ASV1060	0	0	0	0	0	0	0	0	0	0	0	0	0	0	0	0	0	0	0	0	0	0	0	0	0	0	0	0	0	0	0	0	0	0	0	0	0	0	0	0	0	0	0	0	0	0	0	0	27469207
ASV1061	0	0	0	0	0	0	0	0	0	0	11638919	0	0	0	0	0	0	0	0	0	0	0	0	0	0	0	0	0	0	0	0	0	0	0	0	0	0	0	0	0	0	0	0	0	0	0	0	0	0
ASV1062	0	0	0	0	0	0	0	0	0	0	0	0	0	0	0	0	0	0	0	0	0	37129100	0	0	0	0	0	0	0	0	0	0	0	0	0	0	0	0	0	0	0	0	0	0	0	0	0	0	0
ASV1063	0	0	0	0	0	0	0	0	0	0	0	0	0	0	0	0	0	0	0	0	0	0	0	0	0	0	0	0	0	0	0	0	0	0	0	0	0	0	0	0	0	0	0	0	0	0	0	0	0
ASV1064	0	0	0	0	0	0	0	0	0	0	0	0	0	0	0	0	0	0	0	0	0	0	0	6125562	0	0	0	0	0	0	0	0	0	0	0	0	0	0	0	0	0	0	0	0	0	0	0	0	0
ASV1065	0	0	0	0	0	0	0	0	0	0	0	0	0	0	0	0	0	0	0	0	0	0	0	0	0	12580190	0	0	0	0	0	0	0	0	0	0	0	0	0	0	0	0	0	0	0	0	0	0	0
ASV1066	0	0	0	0	15266087	0	0	0	0	0	0	0	0	0	0	0	0	0	0	0	0	0	0	0	0	9363754	0	0	0	0	0	0	0	0	0	0	0	0	0	0	0	0	0	0	0	0	0	0	0
ASV1067	0	0	0	0	0	0	0	0	0	0	0	0	0	0	0	0	0	0	0	0	0	0	0	0	59422164	0	0	0	0	0	0	0	0	0	0	0	0	0	0	0	0	0	0	0	0	0	0	0	0
ASV1068	0	0	0	0	0	0	0	0	0	0	0	0	0	0	0	0	0	0	0	0	0	0	0	0	0	0	35100532	0	0	0	0	0	0	0	0	0	0	0	0	0	0	0	0	0	0	0	0	0	0
ASV1069	0	0	0	0	0	0	0	0	0	0	0	0	0	0	0	0	0	0	0	0	0	0	0	0	0	0	0	0	0	0	0	0	0	4398864	0	0	0	0	0	0	0	0	0	0	0	0	0	0	0
ASV1070	0	0	0	0	0	0	0	0	0	0	0	0	0	0	0	19214222	0	0	0	0	0	0	0	0	0	0	0	0	0	0	0	0	0	0	0	0	0	0	0	0	0	0	0	0	0	0	0	0	0
ASV1071	0	0	0	0	0	0	0	0	0	0	0	0	0	0	0	0	0	0	0	0	0	0	0	0	0	0	0	0	0	0	0	0	0	0	0	0	0	0	0	0	0	0	0	0	0	0	63614880	0	0
ASV1072	0	0	0	0	0	0	0	0	0	0	0	0	0	0	0	0	0	0	0	0	168265	0	0	0	0	0	0	0	0	0	0	0	1625767	274432	0	0	0	0	0	0	0	0	0	32279	0	0	26404560	0	0
ASV1073	0	0	0	0	0	0	0	0	0	0	0	0	0	0	0	0	0	0	0	0	0	0	0	0	0	0	0	0	0	0	0	0	0	0	0	0	0	0	0	0	0	2364825	0	0	0	0	0	0	0
ASV1074	75698144	0	0	0	0	0	0	0	0	0	0	0	0	0	0	0	0	0	0	0	0	0	0	0	0	0	0	0	0	0	0	0	0	0	0	0	0	0	0	0	0	0	0	0	0	0	0	0	0
ASV1075	0	0	0	0	0	0	0	0	0	0	0	0	0	0	0	0	0	0	0	0	0	0	0	0	0	0	53867234	0	0	0	0	0	0	0	0	0	0	0	0	0	0	0	0	0	0	0	0	0	0
ASV1076	0	352397	0	0	0	0	1737715	0	0	537929	631892	0	38757	0	0	0	0	0	0	0	0	1962092	0	648922	0	0	2436968	0	0	0	0	4734566	0	200057	2856476	1326500	0	0	4699301	227597	0	0	0	0	0	0	0	0	0
ASV1077	0	0	0	0	0	0	0	0	0	0	0	0	0	0	0	0	0	0	0	0	0	0	0	0	0	0	0	0	0	0	0	0	0	0	0	0	0	0	0	0	0	0	0	0	0	0	0	0	0
ASV1078	0	0	0	0	0	0	0	0	0	0	0	0	1680791	0	0	0	0	0	0	0	0	0	0	0	0	0	0	0	0	0	0	0	0	0	0	0	0	0	0	0	0	0	0	0	0	0	0	0	0
ASV1079	0	0	0	0	0	0	0	0	0	0	0	0	0	0	0	0	0	0	0	0	0	0	4479295	0	0	0	0	0	0	0	0	0	0	0	4784598	0	0	0	8948252	0	0	0	0	0	0	0	0	0	0
ASV1080	6160000	0	0	0	0	0	0	0	0	0	1689459	0	0	0	0	8586667	0	0	0	0	232073	0	0	0	0	0	0	0	0	0	0	0	0	0	0	0	0	0	0	0	0	0	0	0	0	0	6708240	4827759	0
ASV1081	0	0	0	0	5818522	0	1426517	0	0	0	0	0	0	2809024	0	0	0	0	0	0	0	0	0	0	0	0	0	0	0	0	0	0	0	0	0	0	22067161	0	0	0	43421	0	0	0	0	0	0	0	0
ASV1082	74751340	0	0	0	0	0	0	0	0	0	0	0	0	0	0	0	0	0	0	0	0	0	0	0	0	0	0	0	0	0	0	0	0	0	0	0	0	0	0	0	0	0	0	0	0	0	0	0	0
ASV1083	5449897	9271233	0	0	0	0	0	0	2110909	0	0	0	0	0	0	0	0	0	0	0	0	0	0	0	0	0	0	0	0	0	0	0	0	0	0	0	0	0	0	0	0	0	0	0	0	0	0	0	81456
ASV1084	0	0	0	0	0	0	0	0	0	0	0	0	0	0	0	0	0	0	0	0	0	0	0	0	0	0	0	0	0	0	0	0	0	4229432	0	0	0	0	0	0	0	0	0	0	0	0	0	0	0
ASV1085	0	0	0	0	0	0	0	0	0	0	0	0	0	0	0	0	0	0	0	0	0	0	0	0	0	0	0	0	0	0	0	0	0	0	0	0	0	0	0	0	1800263	0	0	0	0	0	0	0	0
ASV1086	0	0	0	0	0	0	0	0	0	0	0	0	0	0	0	0	0	0	0	0	0	0	0	0	0	0	0	0	0	0	0	0	0	0	0	0	0	0	0	0	0	0	0	0	0	0	0	0	0
ASV1087	0	0	7962500	0	0	0	0	0	0	0	0	0	0	0	0	0	0	0	0	0	0	0	0	0	0	0	0	0	0	0	0	0	0	0	0	0	0	0	0	0	0	0	0	0	0	0	0	0	0
ASV1088	0	0	0	0	0	0	0	0	2749091	0	0	0	0	0	0	0	0	0	0	0	0	0	0	0	0	0	0	0	0	0	0	0	18884438	0	0	0	0	0	0	0	0	0	0	0	0	0	0	0	0
ASV1089	0	0	0	0	0	0	0	0	0	0	0	0	0	0	0	0	0	0	0	0	0	0	0	0	0	0	0	0	0	0	56654095	0	0	0	0	0	0	0	0	0	0	0	0	0	0	0	0	0	0
ASV1090	0	0	0	0	0	0	0	0	0	0	0	0	0	0	0	0	0	0	0	0	0	0	0	0	0	0	0	0	0	0	0	0	0	0	0	0	0	0	0	0	0	0	0	0	0	0	0	0	0
ASV1091	0	0	0	0	0	0	0	0	0	0	0	0	0	0	0	0	0	0	0	0	0	0	0	0	0	0	0	0	0	0	56303724	0	0	0	0	0	0	0	0	0	0	0	0	0	0	0	0	0	0
ASV1092	0	0	0	0	0	8190696	0	0	3671591	0	0	0	0	0	0	10839111	0	0	0	0	0	0	0	0	0	0	0	0	0	0	0	0	0	0	0	0	0	0	0	0	0	0	0	0	0	0	0	0	0
ASV1093	0	0	0	0	0	0	0	1456757	0	0	667838	1103693	0	0	1050389	1804444	0	0	0	0	0	0	553304	0	0	830387	0	2584214	0	0	1360741	0	0	0	0	0	0	3417647	0	0	0	0	0	7378	693069	0	0	0	1313813
ASV1094	0	0	0	0	0	0	0	0	0	0	6322703	0	0	0	0	0	0	0	0	0	0	0	0	0	0	0	0	27616631	0	0	0	0	2247079	0	0	0	0	0	0	0	0	0	0	0	0	0	0	0	0
ASV1095	0	0	0	0	0	0	0	0	0	0	0	160284	0	0	0	0	0	0	0	0	0	0	0	0	0	0	0	0	28027778	0	0	0	0	0	0	0	0	0	0	0	1145526	0	0	0	0	0	0	0	0
ASV1096	0	0	0	0	0	2453519	0	0	0	0	0	0	0	0	0	0	0	0	5845725	0	0	0	8537445	0	0	0	0	0	0	0	0	0	0	0	0	0	0	0	0	0	0	0	0	0	0	0	0	0	0
ASV1097	0	0	0	0	0	0	0	0	0	0	0	0	0	0	0	0	0	0	0	0	0	0	0	0	0	0	0	0	0	0	0	0	0	0	0	0	0	0	0	0	0	0	0	0	0	0	0	0	0
ASV1098	0	0	0	0	0	0	0	0	0	0	0	0	0	12132328	0	0	0	0	0	0	0	0	0	0	0	0	0	0	0	0	0	0	0	0	0	0	0	0	0	0	0	0	0	0	0	0	0	0	0
ASV1099	3077113	0	0	0	0	0	0	2320721	2536364	0	0	0	73955	0	0	0	0	0	0	0	0	0	0	0	1614701	0	0	0	23705556	0	0	0	0	0	0	0	0	0	0	0	0	0	0	349231	0	0	0	1056620	0
ASV1100	0	0	0	0	23548609	0	15121530	0	0	0	0	0	0	0	0	0	0	0	0	0	0	0	0	0	0	0	0	0	0	0	0	0	0	0	0	0	0	0	0	0	0	0	0	0	0	0	0	0	0
ASV1101	0	0	0	0	0	0	0	0	0	0	0	0	0	0	0	0	0	0	0	0	0	0	0	0	0	0	0	0	0	0	0	0	0	0	0	0	0	0	0	0	0	0	0	0	0	0	0	0	25380244
ASV1102	0	0	0	0	0	0	0	0	0	0	0	0	0	0	0	0	0	0	0	0	0	0	0	0	0	0	0	0	0	0	0	0	0	0	0	0	0	0	0	0	0	0	0	0	0	0	0	0	0
ASV1103	0	0	0	0	0	0	0	0	0	0	0	0	0	0	0	0	0	0	0	0	0	0	0	0	0	0	51303298	0	0	0	0	0	0	0	0	0	0	0	0	0	0	0	0	0	0	0	0	0	0
ASV1104	0	0	0	0	0	0	0	0	0	0	0	0	0	0	0	0	0	0	0	0	0	0	0	0	0	0	0	0	0	0	0	0	0	0	0	0	0	0	0	0	0	0	0	0	0	0	0	0	0
ASV1105	0	0	0	0	0	0	0	0	0	0	0	0	0	0	0	0	0	0	0	0	0	0	10659912	0	0	0	0	0	0	0	0	0	0	0	0	0	0	0	0	0	0	0	0	0	0	0	0	0	0
ASV1106	1656907	0	0	0	0	0	0	0	0	0	1513514	0	0	0	0	9416296	0	0	0	0	0	0	0	0	896418	0	0	0	0	0	0	0	2474893	0	0	0	0	0	0	0	0	0	0	0	0	0	6708240	0	0
ASV1107	0	0	0	0	45758087	0	0	0	0	0	0	0	0	0	0	0	0	0	0	0	1090885	0	0	0	0	0	0	0	6050000	0	0	0	0	0	0	1100750	0	0	0	0	0	0	0	0	1574653	0	0	0	0
ASV1108	0	0	0	0	0	0	0	0	0	0	0	0	0	0	0	0	0	0	0	0	0	0	0	0	0	0	50963351	0	0	0	0	0	0	0	0	0	0	0	0	0	0	0	0	0	0	0	0	0	0
ASV1109	0	0	0	0	1801130	0	163550	8330631	0	222559	0	458977	18983	0	1050389	0	0	343942	1134520	0	0	1432989	0	142634	896418	331104	2600798	0	1061111	0	0	0	0	55682	0	610750	1008178	709358	0	259962	0	0	0	0	0	0	0	0	0
ASV1110	0	0	0	0	0	0	0	0	0	5617000	0	0	0	0	0	0	0	0	0	0	0	0	0	0	0	0	0	0	0	0	0	0	0	0	0	0	0	0	0	0	0	0	0	0	0	0	0	0	0
ASV1111	0	0	0	0	0	0	0	0	0	5617000	0	0	0	0	0	0	0	0	0	0	0	0	0	0	0	0	0	0	0	0	0	0	0	0	0	0	0	0	0	0	0	0	0	0	0	0	0	0	0
ASV1112	0	0	0	0	0	0	0	0	0	0	0	0	0	0	0	0	0	0	0	977901	0	0	0	0	0	0	0	0	0	0	0	0	0	0	0	0	0	0	0	0	0	0	0	0	0	0	0	0	0
ASV1113	0	0	0	0	0	0	3586735	0	0	0	0	0	1264350	0	0	0	0	0	0	0	0	0	0	0	0	0	0	0	0	0	0	0	0	0	0	0	0	0	0	0	0	0	0	0	0	0	0	0	0
ASV1114	0	0	0	0	0	0	0	0	0	0	0	0	0	0	0	16240000	0	0	0	0	0	0	0	0	0	0	0	0	0	0	0	0	0	0	0	0	0	0	0	0	0	0	0	0	0	0	0	4827759	0
ASV1115	0	0	0	0	0	0	0	0	0	0	0	0	0	0	0	0	0	0	0	0	0	0	1390308	0	0	0	0	0	0	0	0	0	0	0	12929314	0	0	0	19511888	0	0	0	0	0	0	0	0	0	0
ASV1116	4497320	0	0	0	0	0	0	0	4452955	0	0	367102	0	0	0	0	0	0	0	0	0	0	0	0	0	1212295	0	0	0	0	0	4004383	2091751	0	0	0	0	0	0	0	345263	0	0	0	0	0	0	0	0
ASV1117	0	0	0	0	2102435	0	0	0	0	0	0	0	0	0	0	0	0	0	0	0	0	0	0	0	0	0	47543404	0	0	0	0	0	0	0	0	0	0	0	0	227597	0	0	0	0	0	0	0	0	0
ASV1118	0	0	0	0	0	0	0	0	0	0	0	0	0	0	0	0	0	0	0	0	0	0	2300441	0	0	0	0	0	0	0	0	0	0	0	0	0	0	0	0	0	0	0	0	0	0	0	0	47617930	0
ASV1119	0	0	0	0	0	0	0	0	0	0	0	0	0	0	0	0	0	0	0	0	0	0	0	0	0	7203696	0	0	0	0	0	0	0	0	0	0	0	0	0	0	0	0	0	0	0	0	0	0	0
ASV1120	0	568151	4388816	0	0	0	0	0	2182500	0	0	0	0	2495829	0	0	0	0	0	0	0	4445939	1145374	0	0	0	0	0	0	0	0	0	0	618466	0	0	719653	0	0	0	0	0	0	0	0	0	0	0	0
ASV1121	0	0	0	0	0	0	0	0	0	0	0	0	0	0	0	0	0	0	0	0	0	0	0	0	0	0	49767394	0	0	0	0	0	0	0	0	0	0	0	0	0	0	0	0	0	0	0	0	0	0
ASV1122	0	0	0	0	18761217	0	7530099	0	0	0	0	0	0	0	0	0	0	0	0	0	0	0	0	0	0	0	0	0	0	0	6428891	0	0	0	0	0	0	0	0	0	0	0	0	0	8011881	0	0	0	0
ASV1123	0	0	0	0	0	0	0	0	0	0	0	0	0	0	0	0	0	0	0	0	0	0	0	0	0	0	49595372	0	0	0	0	0	0	0	0	0	0	0	0	0	0	0	0	0	0	0	0	0	0
ASV1124	0	0	0	0	2410435	0	0	0	0	0	0	0	217514	0	0	0	0	0	0	0	0	0	1250220	571822	0	2254659	0	0	0	0	0	0	0	151136	0	0	0	0	0	526189	0	0	0	0	1474851	0	1879920	0	1810435
ASV1125	0	0	0	0	0	0	0	82776577	0	0	0	0	0	0	0	0	0	0	0	0	0	0	0	0	0	0	0	0	0	0	0	0	0	0	0	0	0	0	0	0	0	0	0	0	0	0	0	0	0
ASV1126	0	0	0	0	0	0	0	0	0	0	0	0	0	0	0	0	0	0	0	0	0	12444954	0	0	0	0	0	0	0	0	32755567	0	0	0	0	0	0	0	0	0	0	0	0	0	0	0	0	0	0
ASV1127	0	0	0	0	0	0	0	0	0	0	0	711932	0	0	0	0	0	0	5845725	0	0	0	0	0	0	0	0	0	0	0	3446668	0	0	0	0	0	0	0	0	0	0	0	4648147	0	0	0	12962880	0	0
ASV1128	0	0	0	0	0	0	0	0	0	0	0	0	0	0	0	0	0	0	0	0	0	0	0	5467003	0	0	0	0	0	0	0	0	0	0	0	0	0	0	0	0	0	0	0	0	0	0	0	0	0
ASV1129	0	0	0	0	0	0	0	0	0	0	0	0	0	0	28228019	0	0	0	0	0	0	0	0	0	0	0	0	0	0	0	0	0	0	0	0	0	0	0	0	0	0	0	0	0	0	0	0	0	0
ASV1130	0	0	0	0	0	0	0	0	0	0	0	0	0	0	0	0	0	0	0	0	0	0	0	0	0	0	0	0	0	0	0	0	0	0	0	0	0	0	0	0	0	2166723	0	0	0	0	0	0	0
ASV1131	0	0	0	0	0	0	10146894	0	0	0	0	0	574237	0	0	0	0	0	0	0	0	0	0	0	0	0	0	0	0	0	0	0	0	0	0	0	0	0	0	0	0	0	0	0	2162376	0	0	0	0
ASV1132	0	0	0	0	0	0	0	0	0	0	0	0	0	0	0	17073778	0	0	0	0	0	0	0	0	0	0	0	0	0	0	0	0	0	0	0	0	0	0	0	0	0	0	0	0	0	0	0	0	0
ASV1133	0	0	0	0	0	0	0	0	0	0	0	0	0	0	0	0	0	0	0	0	0	0	0	0	0	0	0	0	0	0	0	0	0	0	6524793	0	0	0	7690210	0	0	0	0	0	0	0	0	0	0
ASV1134	0	0	0	0	0	0	0	0	0	0	0	0	0	0	0	0	0	0	0	0	0	0	0	0	0	0	0	0	0	0	0	0	0	0	0	0	0	0	0	0	0	0	0	0	0	0	57178800	0	0
ASV1135	0	0	0	0	0	0	8063907	0	0	0	0	0	0	0	0	0	0	0	0	0	0	0	0	0	0	0	0	0	0	0	0	0	2247079	0	0	0	0	0	0	0	0	0	0	77778	0	0	0	0	9362233
ASV1136	0	0	0	0	0	0	0	0	0	0	0	0	0	0	0	0	0	0	0	0	0	0	0	0	0	0	0	0	0	0	0	0	0	0	0	0	0	0	0	0	0	2146057	0	0	0	0	0	0	0
ASV1137	0	0	0	0	92366522	0	0	0	0	0	0	0	0	0	0	0	0	0	0	0	0	0	0	0	0	0	0	0	0	0	0	0	0	0	0	0	0	0	0	0	0	0	0	0	0	0	0	0	0
ASV1138	0	0	0	0	0	0	0	0	0	0	0	0	0	0	0	0	0	0	0	0	0	0	0	0	0	0	0	0	0	0	0	0	0	0	0	0	0	30551070	0	0	0	0	0	0	0	0	0	0	0
ASV1139	0	0	0	0	0	0	0	0	0	0	0	0	0	0	0	0	0	0	0	0	0	0	0	0	0	0	0	0	0	0	0	0	0	0	0	0	0	0	0	0	0	0	0	0	0	0	0	59141504	0
ASV1140	0	0	0	0	0	0	0	0	0	0	0	0	0	0	0	0	0	0	0	0	0	0	0	0	0	0	0	0	0	0	0	0	0	3821761	0	0	0	0	0	0	0	0	0	0	0	0	0	0	0
ASV1141	0	0	10283553	11776359	0	0	0	0	0	0	0	0	0	0	0	0	0	0	0	0	0	0	0	0	0	0	0	0	0	0	0	0	0	0	0	0	0	0	0	0	0	0	0	0	0	0	0	0	0
ASV1142	0	0	0	0	0	0	0	5190090	0	0	0	0	58927	0	0	0	315510	0	0	847582	0	0	0	0	0	2000637	0	0	0	0	1743704	0	0	0	0	0	0	0	0	0	0	0	0	0	0	0	0	0	0
ASV1143	0	0	0	0	0	0	0	0	0	0	0	0	0	0	0	0	4150914	0	0	0	0	0	0	0	0	0	0	0	0	0	0	0	0	0	0	0	0	0	0	0	0	0	0	0	0	0	0	0	0
ASV1144	0	0	0	0	0	0	0	0	0	0	0	0	0	0	0	0	0	0	0	0	0	0	0	0	0	0	0	0	0	0	0	0	0	0	0	0	0	0	0	0	0	0	0	0	0	0	0	0	0
ASV1145	20864330	0	0	0	0	0	0	0	0	0	913784	0	0	71663	0	0	0	0	0	0	0	0	0	0	0	0	0	0	0	0	0	0	2247079	0	0	0	0	0	0	0	0	0	0	318489	0	0	6123600	2107401	0
ASV1146	0	0	0	0	24827478	0	0	0	9728182	0	0	0	0	0	0	0	0	0	0	0	116745	0	0	0	0	0	0	0	0	0	0	0	0	0	0	2150750	0	0	0	0	0	0	0	0	0	0	0	0	0
ASV1147	0	0	0	0	0	0	0	0	0	0	0	0	0	11127272	0	0	0	0	0	0	0	0	0	0	0	0	0	0	0	0	0	0	0	0	0	0	0	0	0	0	0	0	0	0	0	0	0	0	0
ASV1148	0	0	1036184	0	0	0	0	0	0	0	0	0	0	4818250	0	0	0	0	0	0	0	0	0	0	0	0	0	0	0	0	0	0	0	0	0	0	12031809	0	0	0	207632	226445	0	0	393663	0	0	0	0
ASV1149	0	0	0	0	0	0	0	5190090	0	0	0	0	321921	0	0	1161481	0	0	0	0	0	0	1145374	1617806	0	0	0	0	0	0	0	0	1625767	0	0	0	0	0	0	392553	0	60818	0	0	887129	0	0	1897245	0
ASV1150	0	0	0	0	0	0	0	0	0	0	0	0	0	0	0	0	0	0	0	0	0	0	0	0	0	0	0	0	0	0	0	0	19264129	0	0	0	0	0	0	0	0	0	0	0	0	0	0	0	0
ASV1151	0	0	0	0	0	0	0	0	0	0	0	0	0	0	0	12738963	0	0	0	0	0	0	0	0	0	0	0	0	17677778	0	0	0	0	0	0	0	0	0	0	0	0	0	0	0	0	0	0	0	0
ASV1152	0	0	0	0	0	0	0	0	0	0	0	0	0	0	0	0	0	0	0	0	0	0	0	0	0	0	0	0	0	0	0	0	0	0	0	0	0	0	0	9566403	0	0	0	0	0	0	0	0	0
ASV1153	0	0	0	0	0	0	0	0	0	0	0	0	0	0	0	0	0	0	0	0	0	0	0	0	0	0	0	0	0	0	0	0	0	0	0	0	0	0	0	0	0	0	0	0	0	6165106	0	0	0
ASV1154	0	0	0	0	0	0	18433411	0	0	0	0	0	0	0	0	0	0	0	0	0	0	0	0	0	0	0	0	0	0	0	0	0	0	0	0	0	0	0	0	0	0	0	0	0	0	0	0	0	0
ASV1155	0	0	0	0	0	0	0	0	0	0	0	0	0	0	0	0	0	0	0	0	410263	0	0	0	0	0	0	0	0	0	0	0	0	0	0	0	0	0	0	0	0	0	0	0	0	0	0	0	0
ASV1156	0	0	0	0	0	0	0	0	0	0	0	0	0	0	0	0	0	0	0	0	0	0	0	0	0	0	0	0	0	0	0	0	0	0	0	0	0	0	0	0	1572632	0	0	0	0	0	0	0	0
ASV1157	0	0	0	0	0	0	0	0	0	0	0	0	0	0	0	0	0	0	0	0	0	0	0	0	0	0	0	0	0	0	0	0	0	0	0	0	0	0	0	0	0	0	0	0	26841188	0	0	0	0
ASV1158	0	0	0	0	0	0	0	0	0	0	1337568	0	606271	0	11048009	0	0	0	0	0	0	0	0	0	0	0	0	0	0	0	0	0	0	0	0	0	0	0	0	0	0	0	0	0	0	0	0	0	0
ASV1159	0	0	0	0	0	0	0	0	0	0	0	0	1453390	0	0	0	0	0	0	0	0	0	0	0	0	0	0	0	0	0	0	0	0	0	0	0	0	0	0	0	0	0	0	0	0	0	0	0	0
ASV1160	0	0	0	0	44787217	0	0	0	0	0	0	0	0	0	0	0	0	0	0	0	0	0	0	0	0	0	0	0	0	0	0	19310333	0	0	0	0	0	2786898	0	0	0	0	0	0	0	0	0	0	0
ASV1161	0	0	0	0	0	0	0	0	0	0	3634324	0	353164	0	0	0	0	0	0	0	0	0	0	0	0	660456	0	0	0	0	0	0	0	0	0	0	0	8497326	0	0	0	0	0	0	0	0	0	0	0
ASV1162	0	0	0	0	0	0	0	0	0	0	0	0	0	0	0	0	0	0	0	0	0	0	0	0	0	0	0	0	0	0	0	0	0	0	0	0	0	0	0	9393094	0	0	0	0	0	0	0	0	0
ASV1163	0	0	0	0	0	3566519	0	0	0	0	0	0	1221243	0	0	0	0	0	0	0	0	0	0	0	0	0	0	0	0	0	1360741	0	0	0	0	0	0	0	0	0	0	0	0	0	0	0	0	0	0
ASV1164	0	0	0	0	0	0	0	0	0	0	0	0	0	0	0	0	0	0	0	0	0	0	0	0	0	0	0	0	0	0	0	0	0	0	0	0	0	0	0	0	0	0	0	0	0	0	53968320	0	0
ASV1165	0	0	0	0	87451913	0	0	0	0	0	0	0	0	0	0	0	0	0	0	0	0	0	0	0	0	0	0	0	0	0	0	0	0	0	0	0	0	0	0	0	0	0	0	0	0	0	0	0	0
ASV1166	0	0	0	0	0	0	0	0	0	0	0	0	0	0	0	0	0	0	0	0	0	0	0	4844424	0	0	0	0	0	0	0	0	0	0	0	0	0	0	0	0	0	0	0	0	1380594	0	0	0	0
ASV1167	0	0	0	0	0	0	0	0	0	0	9582432	0	0	0	0	0	0	0	0	0	0	0	0	0	0	0	0	0	0	0	0	0	0	0	0	0	0	0	0	0	0	0	0	0	0	0	0	0	0
ASV1168	0	0	0	0	0	0	0	0	0	0	0	0	1097458	0	0	0	0	0	0	0	0	0	0	0	0	0	0	0	0	0	0	0	0	0	0	0	0	0	0	0	0	0	0	0	0	0	0	0	0
ASV1169	0	0	0	0	0	0	0	0	0	0	0	0	0	0	0	0	3961028	0	0	0	0	0	0	0	0	0	0	0	0	0	0	0	0	0	0	0	0	0	0	0	0	0	0	0	0	0	0	0	0
ASV1170	0	0	0	0	0	0	0	0	0	0	0	0	0	0	0	0	0	0	0	0	0	0	0	0	0	0	0	0	0	0	0	0	18694593	0	0	0	0	0	0	0	0	0	0	0	0	0	0	0	0
ASV1171	0	0	0	0	0	0	0	0	0	0	0	0	0	0	0	2040889	0	0	0	0	0	0	0	0	0	0	0	0	0	0	0	0	0	0	0	0	0	0	0	0	0	0	0	801757	0	0	0	0	0
ASV1172	17302268	1292466	0	0	0	0	0	0	1898182	0	0	0	14237	0	0	0	0	0	1554440	0	0	5099969	0	0	0	0	0	0	0	0	3259260	0	0	0	375852	0	0	0	1248252	0	0	0	0	0	493465	0	0	0	2057432
ASV1173	0	178767	7543421	0	26749130	1272878	933596	4042342	0	206459	0	0	0	0	1395787	0	0	0	0	0	0	0	0	0	0	0	0	7675115	0	0	0	0	0	0	0	0	0	1639572	0	0	0	0	0	0	0	0	0	0	0
ASV1174	0	0	0	0	0	0	0	3178378	417273	0	0	0	0	0	0	0	0	0	0	0	257596	0	0	0	2332985	0	22715000	0	15105556	0	0	0	0	0	1420721	0	0	0	0	0	0	0	0	0	0	0	0	0	819819
ASV1175	0	0	0	0	0	0	0	0	19176136	0	0	0	0	0	0	0	0	0	0	0	0	0	0	0	0	0	0	0	0	0	0	0	0	0	0	0	0	0	0	0	0	0	0	0	0	0	0	0	0
ASV1176	0	0	0	18016300	0	0	0	0	0	0	0	0	0	0	0	0	0	0	0	0	0	0	0	0	0	0	0	0	0	0	0	0	0	0	0	0	0	0	0	0	0	0	0	0	0	0	0	0	0
ASV1177	1893608	0	0	0	0	0	0	0	0	0	0	0	0	0	0	14282074	0	0	0	0	0	0	0	0	0	0	0	0	0	0	0	0	0	0	0	0	0	0	0	0	0	0	0	0	0	0	0	0	1397897
ASV1178	0	0	0	0	0	0	0	0	0	0	0	0	0	0	0	15767111	0	0	0	0	0	0	0	0	0	0	0	0	0	0	0	0	0	0	0	0	0	0	0	0	0	0	0	0	0	0	0	0	0
ASV1179	0	0	0	0	0	0	0	0	0	0	0	0	0	0	0	0	0	0	0	0	0	0	0	0	0	0	24238617	0	0	0	0	0	0	0	0	0	0	0	0	0	0	0	0	0	4019802	0	0	0	6700448
ASV1180	0	0	0	0	1493130	0	11773305	0	0	0	0	0	0	0	0	0	0	0	0	0	0	8638349	0	0	0	0	0	0	0	0	0	0	0	0	0	0	0	0	0	0	0	0	0	0	0	0	0	0	0
ASV1181	0	0	0	0	0	0	0	0	0	0	0	0	0	0	0	0	0	0	0	0	0	0	0	0	0	0	0	0	0	0	11945190	4915949	0	0	0	0	0	0	5800699	0	0	0	0	0	9569901	0	0	0	0
ASV1182	0	0	0	0	0	0	0	0	0	0	0	0	0	0	0	0	0	0	0	0	0	0	0	0	0	0	0	0	0	0	0	0	0	0	0	0	0	0	0	0	0	0	0	0	0	0	52562160	0	0
ASV1183	0	0	0	0	0	0	0	0	0	0	0	0	0	0	0	15646815	0	0	0	0	0	0	0	0	0	0	0	0	0	0	0	0	0	0	0	0	0	0	0	0	0	0	0	0	0	0	0	0	0
ASV1184	0	0	0	0	84833913	0	0	0	0	0	0	0	0	0	0	0	0	0	0	0	0	0	0	0	0	0	0	0	0	0	0	0	0	0	0	0	0	0	0	0	0	0	0	0	0	0	0	0	0
ASV1185	0	0	0	0	0	0	7264331	0	0	0	5261351	0	0	0	0	0	0	0	0	0	0	0	0	0	0	0	0	0	0	0	0	0	0	0	0	0	0	0	0	0	0	0	0	0	0	0	0	0	0
ASV1186	0	0	0	16028084	0	0	0	0	0	0	0	550852	0	0	0	0	0	0	0	0	0	0	0	0	0	0	0	0	0	0	0	0	0	0	0	0	0	0	0	0	0	0	0	0	0	0	0	0	0
ASV1187	0	0	0	0	84177739	0	0	0	0	0	0	0	0	0	0	0	0	0	0	0	0	0	0	0	0	0	0	0	0	0	0	0	0	0	0	0	0	0	0	0	0	0	0	0	0	0	0	0	0
ASV1188	0	0	0	0	0	0	0	1456757	0	352306	0	0	73955	0	0	0	0	0	0	0	0	1116996	553304	974025	0	2219621	798670	0	0	56178	0	0	0	0	0	762125	0	2579144	0	0	0	0	0	0	0	0	0	0	0
ASV1189	0	0	0	0	0	0	0	0	0	0	0	0	0	0	0	0	0	0	0	0	0	0	0	0	0	0	0	0	0	0	0	0	0	0	15075430	0	0	0	16672727	0	0	0	0	0	0	0	0	0	0
ASV1190	0	0	0	0	0	0	0	0	0	0	0	0	0	0	0	0	0	119135	0	0	0	0	0	0	0	0	0	0	0	0	0	4548532	0	0	0	0	0	0	0	326780	0	0	0	0	0	2295424	3800160	5242234	0
ASV1191	0	0	0	0	0	0	0	26770270	0	159106	0	0	0	0	0	0	0	0	12151888	0	0	0	1111013	0	0	0	0	0	0	0	2126667	0	0	0	0	0	0	0	0	0	0	0	0	0	0	0	0	0	0
ASV1192	0	0	0	0	0	0	0	0	0	0	0	0	0	0	0	0	0	0	0	0	0	0	0	0	0	0	0	0	0	0	0	0	0	0	0	0	0	0	0	0	0	0	0	0	0	0	0	0	0
ASV1193	0	10699315	0	0	0	0	0	0	0	0	0	0	0	0	0	0	0	0	0	0	0	0	0	0	0	0	0	0	0	0	0	0	0	0	0	0	0	0	0	0	0	0	0	0	0	0	0	0	0
ASV1194	0	0	0	0	0	0	0	0	0	0	0	0	0	4818250	0	0	42036	0	0	156383	0	0	0	0	0	0	0	0	0	0	0	0	0	0	0	0	0	0	0	0	651053	0	0	0	0	0	0	0	0
ASV1195	0	0	0	0	0	0	0	0	0	0	0	0	0	0	0	0	0	0	0	3741344	0	0	0	0	0	0	0	0	0	0	0	0	0	0	0	0	0	0	0	0	0	0	0	0	0	0	0	0	0
ASV1196	0	0	0	0	0	0	0	0	0	0	0	0	0	0	0	0	0	0	0	0	0	0	0	0	0	0	0	0	0	0	0	0	0	0	0	0	0	0	0	0	0	0	9299277	0	0	0	0	0	0
ASV1197	0	0	0	0	76002348	0	0	0	0	0	0	0	0	0	0	0	0	0	0	0	0	0	0	0	0	0	0	0	0	0	0	0	0	0	0	0	0	0	0	659824	0	0	0	0	0	0	0	0	0
ASV1198	0	0	0	0	0	0	0	0	0	0	0	0	0	0	0	15169778	0	0	0	0	0	0	0	0	0	0	0	0	0	0	0	0	0	0	0	0	0	0	0	0	0	0	0	0	0	0	0	0	0
ASV1199	0	0	0	0	0	1592635	0	0	0	0	1161622	0	0	0	1395787	1219556	0	0	0	0	244835	0	796476	0	0	1389234	0	0	0	0	5687409	2911433	0	0	0	0	0	915241	0	0	0	0	0	0	0	0	0	0	1644894
ASV1200	0	0	0	0	0	0	4429470	0	3741136	0	0	0	0	0	0	0	0	0	0	0	0	0	0	0	0	0	0	34421728	0	0	0	0	0	0	0	0	0	0	0	0	0	0	0	0	0	0	0	0	0
ASV1201	0	0	0	0	0	0	0	0	0	0	0	0	0	0	0	0	0	0	0	0	0	0	0	0	0	0	0	0	0	0	0	0	0	0	0	0	0	0	0	0	0	0	0	0	0	0	12373200	0	0
ASV1202	0	0	0	0	0	0	0	0	0	0	0	0	0	0	0	0	0	0	0	0	0	0	0	0	0	0	0	0	0	0	46338535	0	0	0	0	0	0	0	0	0	0	0	0	0	0	0	0	0	0
ASV1203	0	0	0	0	0	0	0	0	0	0	0	0	0	0	0	0	0	0	0	0	0	0	0	0	0	0	0	0	0	0	0	0	0	0	0	0	0	0	0	8732226	0	0	0	0	0	0	0	0	0
ASV1204	0	0	0	0	0	0	0	71551351	0	0	0	0	0	0	0	0	0	0	0	0	0	0	0	0	0	0	0	0	0	0	0	0	0	0	0	0	0	0	0	0	0	0	0	0	0	0	0	0	0
ASV1205	0	0	0	498147	0	0	0	7189189	0	0	0	0	0	0	0	0	0	0	0	443424	0	0	0	0	0	0	0	0	1061111	0	0	0	0	0	0	0	0	0	0	0	0	0	0	0	593267	0	0	0	0
ASV1206	0	0	0	0	0	0	0	0	0	0	0	0	0	0	0	0	0	0	0	0	0	0	0	0	13032537	0	0	0	0	0	0	0	0	0	0	0	0	0	0	0	0	1392619	0	0	0	0	0	0	0
ASV1207	0	0	0	0	0	0	0	0	0	0	0	0	0	0	0	0	0	0	0	0	0	0	0	0	0	0	0	0	0	0	0	0	0	0	0	0	0	0	0	0	0	0	0	0	0	0	0	0	0
ASV1208	5213196	0	0	0	0	0	0	0	0	0	0	620057	0	1599595	0	0	341601	0	0	0	0	5430659	0	0	0	0	0	0	0	0	0	0	0	0	0	0	0	0	0	0	0	0	0	0	1380594	0	3412080	0	0
ASV1209	0	0	0	6220277	0	0	0	0	0	0	0	0	0	0	0	0	0	0	0	0	0	0	1075771	0	0	0	0	0	0	71132	0	0	0	0	0	0	0	0	0	1467899	0	0	0	0	0	0	0	0	5370869
ASV1210	0	0	0	0	0	0	0	0	0	0	0	0	0	0	0	0	0	0	0	0	0	27972670	0	0	0	0	0	0	0	0	0	0	0	0	0	0	0	0	0	0	0	0	0	0	0	0	0	0	0
ASV1211	0	0	0	0	0	0	0	0	0	0	0	0	0	0	0	0	0	0	0	0	0	0	8785022	0	0	0	0	0	0	0	0	0	0	0	0	0	0	0	0	0	0	0	0	0	0	0	0	0	0
ASV1212	0	0	0	0	0	0	0	0	0	0	0	0	0	0	0	0	0	0	0	0	536935	0	0	0	0	0	0	0	0	0	0	0	0	0	0	0	0	0	0	0	0	0	0	0	0	0	0	0	0
ASV1213	0	0	0	0	0	0	0	0	0	0	0	0	0	0	0	0	0	0	0	0	0	0	8749780	0	0	0	0	0	0	0	0	0	0	0	0	0	0	0	0	0	0	0	0	0	0	0	0	0	0
ASV1214	0	0	0	0	61010783	0	0	0	0	921487	0	0	0	0	0	0	0	0	0	0	0	0	0	0	0	0	0	0	0	0	0	0	0	0	0	0	0	0	0	0	0	0	0	0	0	0	0	0	0
ASV1215	0	0	0	0	0	3006945	0	0	0	0	0	0	0	0	0	0	0	0	0	0	0	0	0	0	0	0	0	0	0	0	0	0	0	0	0	0	0	0	0	0	0	0	7780723	0	0	0	0	0	0
ASV1216	0	0	0	0	0	0	0	0	0	0	0	0	0	0	0	0	0	0	0	0	0	0	0	0	0	0	0	0	0	0	0	0	0	0	0	0	0	0	0	0	0	0	0	0	0	0	48751920	0	0
ASV1217	0	0	0	16559003	0	0	0	0	0	0	0	0	0	0	0	0	0	0	0	0	0	0	0	0	0	0	0	0	0	0	0	0	0	0	0	0	0	0	0	0	0	0	0	0	0	0	0	0	0
ASV1218	0	0	0	0	0	0	16223219	0	0	0	0	0	0	0	0	0	0	0	0	0	0	0	0	0	0	0	0	0	0	0	0	0	0	0	0	0	0	0	0	0	0	0	0	0	0	0	0	0	0
ASV1219	0	0	0	0	0	0	0	0	0	3209579	0	0	0	0	0	0	0	0	0	0	0	0	0	0	0	0	0	0	0	258256	0	0	0	0	0	0	0	0	0	0	0	0	0	0	0	0	0	0	0
ASV1220	0	0	0	0	0	0	0	0	0	0	0	0	0	0	0	0	0	0	0	0	0	0	0	4605415	0	0	0	0	0	0	0	0	0	0	0	0	0	0	0	0	0	0	0	0	0	0	0	0	0
ASV1221	0	0	0	0	0	0	0	0	0	0	0	0	0	0	0	0	0	0	0	0	0	0	0	0	0	0	0	0	0	0	0	0	17041212	0	0	0	0	0	0	0	0	0	0	0	0	0	0	0	0
ASV1222	57887835	0	0	0	0	0	0	0	0	0	0	0	0	0	0	0	0	0	0	0	0	0	0	0	0	0	0	0	0	0	0	0	0	0	0	0	0	0	0	0	0	0	0	0	0	0	0	0	0
ASV1223	0	0	0	0	0	0	16084656	0	0	0	0	0	0	0	0	0	0	0	0	0	0	0	0	0	0	0	0	0	0	0	0	0	0	0	0	0	0	0	0	0	0	0	0	0	0	0	0	0	0
ASV1224	0	0	0	0	0	0	0	0	0	0	0	0	0	0	0	0	1614754	0	0	0	0	0	0	0	0	0	8076809	0	0	0	0	0	0	0	0	0	0	0	0	2556818	0	0	0	0	0	0	0	0	0
ASV1225	0	0	0	0	0	0	0	0	0	0	0	0	0	0	0	0	0	0	0	99178	0	0	0	0	0	0	0	0	0	0	0	0	0	0	0	0	0	0	0	0	0	0	0	0	0	0	46347840	0	0
ASV1226	0	0	0	0	0	0	0	0	0	0	0	0	0	0	0	0	0	0	0	0	0	0	0	0	0	0	0	0	0	0	0	0	16847915	0	0	0	0	0	0	0	0	0	0	0	0	0	0	0	0
ASV1227	0	0	0	0	0	0	0	0	0	0	0	0	0	0	0	0	0	0	0	0	0	0	0	0	0	0	0	0	0	0	0	0	0	0	0	0	0	0	0	0	0	0	0	0	0	0	0	0	0
ASV1228	0	0	0	0	77308000	0	0	0	0	0	0	0	0	0	0	0	0	0	0	0	0	0	0	0	0	0	0	0	0	0	0	0	0	0	0	0	0	0	0	0	0	0	0	0	0	0	0	0	0
ASV1229	0	0	0	0	0	0	0	0	0	0	0	0	0	0	0	0	0	0	0	242360	0	0	0	0	0	0	0	0	0	0	0	0	0	0	10305866	0	0	0	13202098	0	0	0	0	0	0	0	0	0	0
ASV1230	0	0	0	0	0	0	0	0	0	0	0	0	0	0	0	0	0	0	0	0	0	0	0	0	0	0	0	0	0	0	0	0	0	0	0	0	0	0	0	0	0	0	0	185068	0	0	0	0	0
ASV1231	0	0	0	0	0	0	0	0	0	0	0	0	0	0	0	0	0	0	0	0	0	0	0	0	0	0	0	0	0	0	0	0	0	0	0	0	0	0	0	0	0	0	0	0	0	0	0	0	0
ASV1232	0	0	0	0	0	0	0	0	0	0	0	0	0	0	0	0	0	0	0	0	0	0	0	0	0	0	0	0	0	0	0	0	0	3178636	0	0	0	0	0	0	0	0	0	0	0	0	0	0	0
ASV1233	0	0	0	0	0	0	0	0	0	0	0	0	1253672	0	0	0	0	0	0	0	0	0	0	0	0	0	0	0	0	0	0	0	0	0	0	0	0	0	0	0	0	0	0	0	0	0	0	0	0
ASV1234	0	0	0	0	0	0	0	0	0	0	983784	0	0	0	0	2040889	0	0	0	0	0	0	0	0	0	0	9915798	0	0	0	0	0	562633	0	0	0	0	0	0	0	0	0	0	0	10445941	0	0	0	0
ASV1235	0	0	0	0	0	0	0	0	0	0	0	0	0	0	0	0	0	0	0	0	0	0	0	0	0	5127728	0	0	0	0	0	0	0	0	0	0	0	0	0	0	0	0	0	0	0	0	0	0	0
ASV1236	0	0	0	0	0	0	0	5190090	0	0	807838	0	0	0	0	0	0	0	0	0	0	0	344493	610372	1074552	0	3755798	0	0	0	10486670	0	0	0	1514684	0	0	0	7058741	0	0	0	0	0	0	0	0	0	0
ASV1237	0	0	0	0	0	0	0	0	0	0	0	0	0	0	0	0	0	0	0	0	0	0	2756828	0	0	0	0	0	0	0	0	0	2015813	0	0	0	0	0	0	0	0	0	3808318	0	0	0	0	0	0
ASV1238	0	0	0	0	0	0	0	0	0	0	0	0	0	0	0	0	0	0	0	0	0	0	0	0	0	0	0	0	0	0	0	0	4749586	0	0	0	0	0	0	0	0	0	0	0	0	0	0	0	0
ASV1239	1183505	90411	0	0	0	0	0	0	0	112700	0	0	84237	0	0	0	0	59904	0	0	0	0	0	0	896418	0	0	0	1883333	0	0	0	0	90682	0	269500	7677409	0	0	227597	13684	0	2195787	0	986931	0	0	0	0
ASV1240	0	0	0	0	0	0	0	0	0	0	0	688864	0	0	0	0	0	308269	0	0	0	3358337	0	591097	0	2587514	0	0	0	0	0	0	0	0	0	1551375	0	0	0	0	0	0	0	0	0	0	0	0	0
ASV1241	0	0	0	0	0	0	0	0	0	0	0	0	0	0	0	0	0	0	0	0	0	0	0	0	0	0	0	0	0	0	0	0	0	0	0	0	0	0	0	0	0	0	0	0	22771485	0	0	0	0
ASV1242	36763711	0	0	0	0	0	0	0	0	0	2748919	0	0	0	0	0	0	0	0	0	0	0	0	0	0	0	0	0	0	0	0	0	0	0	0	0	0	0	0	0	0	0	0	0	0	0	0	0	0
ASV1243	0	9639041	0	0	0	0	0	0	0	0	0	0	0	0	0	0	0	0	0	0	0	0	0	0	0	0	0	0	0	0	0	0	0	0	0	0	0	0	0	0	0	0	0	0	0	0	0	0	0
ASV1244	0	0	0	0	0	0	0	0	0	0	0	0	0	0	0	10482370	0	0	0	0	0	0	0	0	0	0	0	0	6050000	0	0	0	1781095	0	0	0	0	0	0	0	0	0	329666	0	0	0	0	0	0
ASV1245	0	0	0	15564895	0	0	0	0	0	0	0	0	0	0	0	0	0	0	0	0	0	0	0	0	0	0	0	0	0	0	0	0	0	0	0	0	0	0	0	0	0	0	0	0	0	0	0	0	0
ASV1246	0	0	0	0	23227217	0	1926252	0	4240227	0	0	0	0	0	0	0	0	0	0	0	0	0	0	0	0	0	0	0	0	0	0	0	0	0	0	0	0	0	0	0	0	175960	0	0	4019802	0	0	1056620	0
ASV1247	0	0	0	0	0	0	0	0	16453636	0	0	0	0	0	0	0	0	0	0	0	0	0	0	0	0	0	0	0	0	0	0	0	0	0	0	0	0	0	0	0	0	0	0	0	0	0	0	0	0
ASV1248	0	0	0	0	0	0	0	0	0	0	0	0	0	0	0	0	0	0	0	0	0	0	0	0	0	0	38848138	0	0	0	0	0	0	0	0	0	0	0	0	0	0	0	0	0	0	0	0	0	0
ASV1249	0	2970205	0	0	25148870	0	0	22809910	0	0	0	0	0	0	0	0	0	0	0	0	0	0	0	0	0	0	0	0	0	0	0	0	0	0	0	0	0	0	0	0	0	0	0	0	0	0	0	0	0
ASV1250	0	0	0	4736762	30920522	0	0	0	0	0	0	0	0	0	0	0	0	0	0	0	0	0	0	1221386	0	0	0	0	0	0	0	0	0	0	0	0	0	0	0	0	0	0	0	0	0	0	0	0	0
ASV1251	0	0	0	0	0	0	4299993	8046847	0	0	0	0	0	0	0	0	0	0	0	0	295881	0	0	0	0	0	0	0	6888889	0	0	0	0	0	0	0	0	0	0	0	0	0	2871528	0	0	0	0	0	0
ASV1252	0	0	0	0	0	0	0	0	0	0	0	0	0	0	0	0	0	0	0	0	0	0	0	0	0	0	0	0	0	0	0	0	0	0	0	0	0	0	0	0	0	0	8234201	0	0	0	0	0	0
ASV1253	4497320	0	0	0	0	0	0	0	0	0	0	0	0	0	0	0	0	0	0	0	0	0	0	0	0	0	0	0	0	0	0	0	0	0	0	0	0	0	0	0	0	0	4758533	0	0	0	0	0	0
ASV1254	0	0	0	0	0	0	0	0	0	0	0	0	0	9001262	0	0	0	0	0	0	0	0	0	0	0	0	0	0	0	0	0	0	0	0	0	0	0	0	0	0	0	0	0	0	0	0	0	0	0
ASV1255	0	0	0	0	0	0	0	0	0	0	0	0	0	0	0	0	0	0	0	0	0	0	0	0	0	0	0	0	0	0	0	0	0	0	0	0	0	0	0	0	0	0	8196908	0	0	0	0	0	0
ASV1256	0	0	0	0	0	0	1487848	0	0	0	0	0	342486	0	1656019	3330963	0	0	0	0	181026	2281759	0	0	0	0	0	0	0	0	0	0	0	0	0	0	0	2369519	0	0	0	0	0	0	0	0	0	0	0
ASV1257	0	0	0	0	0	0	0	0	0	0	0	0	0	0	0	0	0	0	0	0	0	0	0	0	0	0	38336170	0	0	0	0	0	0	0	0	0	0	0	0	0	0	0	0	0	0	0	0	0	0
ASV1258	0	0	0	0	0	0	0	0	0	0	0	0	0	0	0	0	0	0	0	0	0	0	0	0	0	0	0	35868888	0	0	0	0	0	0	0	0	0	0	0	0	0	0	0	0	0	0	0	0	0
ASV1259	0	0	0	0	0	0	0	0	0	0	0	0	0	0	0	0	0	0	0	0	0	0	0	0	0	0	0	0	0	0	0	0	0	0	0	0	0	0	0	0	0	0	0	0	0	0	44946720	0	0
ASV1260	0	0	0	0	0	0	0	0	0	0	0	0	0	0	0	0	0	0	0	0	0	0	0	0	0	8479059	0	0	0	0	0	0	0	0	0	0	0	0	0	0	0	0	0	0	0	0	0	0	0
ASV1261	0	0	0	0	0	0	0	0	0	0	0	0	0	0	0	0	0	0	0	0	0	0	0	0	0	0	0	0	0	0	0	0	0	0	0	0	0	0	0	0	0	0	0	0	0	0	0	0	0
ASV1262	0	0	0	0	0	0	0	0	0	0	0	0	0	0	0	0	0	0	0	0	0	0	0	0	0	0	0	0	0	0	0	0	0	0	0	0	0	99198	0	0	0	0	0	0	0	2317659	0	0	0
ASV1263	0	0	0	0	0	0	0	0	0	0	0	0	0	0	0	0	0	0	0	0	0	0	0	0	0	0	0	0	0	0	0	0	0	0	0	0	0	0	0	0	0	0	0	0	0	0	0	0	18782274
ASV1264	0	0	0	0	0	0	336185	2894595	0	0	0	0	569096	0	0	1103407	0	0	0	0	129980	0	310132	0	0	395923	0	0	0	0	0	0	0	0	0	0	0	0	0	760050	0	0	0	0	0	0	0	0	0
ASV1265	0	0	0	0	0	0	0	0	417273	0	0	0	500282	0	0	0	0	0	0	0	0	0	0	0	0	0	0	0	0	0	0	0	0	0	0	0	0	0	0	0	0	0	0	0	0	0	0	0	8114111
ASV1266	0	0	0	0	0	0	0	0	0	0	0	965284	0	4028184	0	0	0	0	0	0	0	0	0	0	0	0	0	0	0	0	0	4004383	0	0	0	0	3326324	0	0	0	0	167398	0	0	0	0	0	0	0
ASV1267	0	0	0	0	0	0	0	0	0	0	0	0	0	0	0	0	0	0	0	0	0	0	0	0	0	0	0	0	0	0	0	0	0	0	4882319	0	0	0	15409790	0	0	0	0	0	0	0	0	0	0
ASV1268	0	0	0	0	0	0	3520861	0	0	0	0	0	0	0	0	0	1614754	0	0	0	0	0	0	0	0	0	0	0	0	0	0	0	0	0	0	0	7097043	0	0	0	0	0	0	0	0	0	0	0	0
ASV1269	0	0	0	0	0	0	0	0	7230682	0	0	0	0	0	0	0	0	0	0	0	0	0	0	0	0	0	0	0	0	0	0	0	0	0	0	0	0	0	0	0	0	0	0	0	0	0	0	0	0
ASV1270	0	0	0	0	0	0	0	0	0	0	0	5167670	0	0	0	0	0	0	0	0	0	0	0	0	0	0	0	0	0	0	0	0	0	0	0	0	0	0	0	0	0	0	0	0	0	0	0	0	0
ASV1271	0	0	0	0	0	0	0	0	0	0	0	4034943	0	0	0	0	0	0	0	0	0	0	0	0	0	0	0	0	0	0	0	0	0	0	0	0	0	0	0	0	0	0	0	0	0	0	0	0	0
ASV1272	0	0	0	0	0	0	0	0	0	0	0	0	0	0	0	0	0	0	0	0	0	0	0	0	0	2254659	0	0	0	0	0	0	0	2061420	0	0	0	0	0	0	0	0	0	0	0	0	0	0	0
ASV1273	0	0	0	0	0	0	0	0	0	0	0	0	0	0	0	0	0	0	0	0	0	0	0	0	0	0	0	0	0	0	0	0	0	0	0	0	0	0	0	0	0	0	8007462	0	0	0	0	0	0
ASV1274	4734021	0	0	0	0	0	0	0	2464773	0	0	0	0	0	0	0	0	0	3639304	0	0	0	0	0	5407239	0	0	0	10844444	0	0	0	0	0	0	0	0	2786898	0	0	0	0	0	0	0	432847	0	0	0
ASV1275	0	0	0	0	0	0	0	0	0	0	0	0	0	0	0	0	0	0	0	3230899	0	0	0	0	0	0	0	0	0	0	0	0	0	0	0	0	0	0	0	0	0	0	0	0	0	0	0	0	0
ASV1276	12325773	0	0	0	0	0	0	0	0	0	1689459	0	0	0	0	0	0	0	0	0	0	0	0	0	0	0	0	0	0	0	0	0	0	528182	0	0	0	0	0	0	0	0	0	0	0	0	7484400	0	0
ASV1277	0	0	0	0	0	0	0	2320721	0	1154464	0	0	0	0	0	0	0	0	0	0	65226	0	171806	378430	0	0	2436968	4332865	0	0	0	0	296849	0	281889	534625	0	0	0	0	79474	0	0	0	493465	168247	740880	0	0
ASV1278	0	0	0	0	0	0	0	0	0	0	0	0	0	0	0	0	0	0	0	0	0	0	0	0	0	0	0	0	0	0	0	0	9450848	0	0	0	0	0	0	0	0	758456	0	0	0	0	0	0	0
ASV1279	0	0	0	0	0	0	0	0	0	0	0	0	0	0	0	0	0	0	0	0	0	0	0	0	0	0	0	0	0	0	0	0	0	1104091	0	0	0	0	0	0	0	0	0	0	0	0	0	0	0
ASV1280	0	0	0	0	0	0	0	0	0	0	0	0	0	0	0	0	0	0	0	0	0	0	0	0	0	0	0	0	0	0	0	0	0	0	0	0	0	0	0	0	0	0	0	758103	0	0	0	0	0
ASV1281	7343505	0	0	0	0	0	0	0	0	0	879730	0	0	0	0	0	0	0	0	0	0	0	0	0	0	0	0	0	0	0	0	0	0	0	2379144	0	0	1952139	4072727	0	0	0	0	0	4019802	0	0	5452390	0
ASV1282	0	0	0	0	0	0	220338	3468468	699545	352306	0	0	0	0	1480954	0	0	0	0	0	0	0	240529	0	0	0	1449894	0	0	0	0	5641482	0	102614	0	0	0	299465	0	392553	0	0	235689	0	0	0	932400	0	0
ASV1283	0	0	0	0	0	0	52245	0	0	0	0	0	0	0	0	116148	0	0	0	0	0	0	0	0	0	0	5246649	0	3261111	0	0	0	0	0	2856476	0	0	0	6745455	392553	0	0	0	0	0	0	0	11482710	0
ASV1284	0	0	0	0	0	0	0	0	0	0	0	0	0	0	0	0	0	0	0	0	0	0	0	0	0	0	0	0	0	0	0	0	0	0	0	0	0	0	0	0	0	0	0	0	0	0	0	0	18364482
ASV1285	0	0	0	0	0	0	0	0	0	0	0	0	0	0	0	0	0	0	0	0	0	0	0	4145388	0	0	0	0	0	0	0	0	0	0	0	0	0	0	0	0	0	0	0	0	0	0	0	0	0
ASV1286	0	0	0	0	0	0	0	0	0	0	0	0	0	0	0	0	0	0	0	0	0	0	0	0	0	0	0	0	63277778	0	0	0	0	0	0	0	0	0	0	0	0	0	0	0	0	0	0	0	0
ASV1287	0	0	0	0	0	0	0	0	0	0	0	0	0	0	0	0	0	0	0	0	0	0	0	0	0	0	0	0	0	0	0	0	0	0	0	0	0	0	0	0	0	0	0	0	0	0	0	0	0
ASV1288	0	0	0	0	0	0	0	61997297	0	0	0	0	0	0	0	0	0	0	0	0	0	0	0	0	0	0	0	0	0	0	0	0	0	0	0	0	0	0	0	0	0	0	0	0	0	0	0	0	0
ASV1289	0	0	0	0	0	0	0	0	0	0	0	0	0	0	0	0	0	0	0	0	0	0	0	0	0	0	0	0	0	0	0	0	15370573	0	0	0	0	0	0	0	0	0	0	0	0	0	0	0	0
ASV1290	0	0	0	0	0	0	0	0	0	0	0	0	0	0	0	0	0	0	0	0	0	0	0	0	0	0	0	0	0	0	0	0	0	0	9140724	0	0	0	19511888	0	0	0	0	0	0	0	0	0	0
ASV1291	0	0	0	0	0	0	0	0	0	0	0	0	0	0	0	0	0	0	0	0	0	0	0	0	0	0	0	0	0	0	0	0	0	0	0	0	0	0	0	0	1233947	0	0	0	0	0	0	0	0
ASV1292	0	0	0	0	0	0	0	0	0	0	4765676	0	0	0	0	0	0	0	0	0	0	0	102203	0	0	0	2269043	0	6611111	0	0	0	0	0	0	0	0	0	1874825	0	0	0	0	49802	0	0	3029040	0	0
ASV1293	0	0	0	0	0	0	0	0	0	0	0	0	0	0	0	0	0	0	0	0	0	0	0	0	39666493	0	0	0	0	0	0	0	0	0	0	0	0	0	0	0	0	0	0	0	0	0	0	0	0
ASV1294	0	1840068	0	0	0	0	0	49340541	0	0	0	0	0	0	0	0	0	0	0	0	0	0	0	0	0	0	0	0	0	0	0	0	0	0	0	0	0	0	0	0	0	0	0	0	0	0	0	0	0
ASV1295	0	0	0	0	0	0	4429470	0	0	143953	0	0	516102	0	0	0	0	0	0	0	0	0	0	0	0	0	0	0	0	0	0	0	0	0	0	0	0	0	0	0	0	0	0	0	0	0	0	0	0
ASV1296	0	0	0	0	0	0	0	0	0	0	0	0	0	0	0	0	0	0	0	0	0	0	0	0	0	0	0	0	0	0	0	0	0	0	0	0	0	0	0	0	0	0	0	0	0	0	42749280	0	0
ASV1297	0	0	0	0	0	0	0	0	0	0	0	0	0	0	0	0	0	0	0	0	0	0	0	0	0	0	0	0	0	0	0	0	0	0	0	0	0	0	0	0	0	0	0	0	0	0	0	44944274	0
ASV1298	0	0	0	0	0	0	0	61152252	0	0	0	0	0	0	0	0	0	0	0	0	0	0	0	0	0	0	0	0	0	0	0	0	0	0	0	0	0	0	0	0	0	0	0	0	0	0	0	0	0
ASV1299	51006186	0	0	0	0	0	0	0	0	0	0	0	0	0	0	0	0	0	0	0	0	0	0	0	0	0	0	0	0	0	0	0	0	0	0	0	0	0	0	0	0	0	0	0	0	0	0	0	0
ASV1300	0	266096	0	0	0	0	0	0	0	0	0	0	0	0	0	12320000	0	0	0	0	0	0	0	0	0	0	0	0	0	0	0	0	0	0	0	0	0	0	0	0	0	0	0	0	0	0	0	0	0
ASV1301	0	0	0	14503056	0	0	0	0	0	0	0	0	0	0	0	0	0	0	0	0	0	0	0	0	0	0	0	0	0	0	0	0	0	0	0	0	0	0	0	0	0	0	0	0	0	0	0	0	0
ASV1302	0	0	0	0	0	0	0	60874775	0	0	0	0	0	0	0	0	0	0	0	0	0	0	0	0	0	0	0	0	0	0	0	0	0	0	0	0	0	0	0	0	0	0	0	0	0	0	0	0	0
ASV1303	0	0	0	0	0	0	0	0	0	0	0	0	0	0	0	0	0	0	0	0	0	0	7548018	0	0	0	0	0	0	0	0	0	0	0	0	0	0	0	0	0	0	0	0	0	0	0	0	0	0
ASV1304	0	0	0	0	0	0	0	0	0	0	0	0	0	0	0	0	0	0	0	0	0	0	0	0	0	0	0	3169969	0	0	0	0	0	0	0	0	0	0	0	0	0	0	0	0	0	0	0	0	17029647
ASV1305	0	0	0	0	0	0	0	0	0	0	0	0	0	0	0	0	0	0	0	0	0	0	0	0	0	0	0	0	0	0	0	0	0	2845739	0	0	0	0	0	0	0	0	0	0	0	0	0	0	0
ASV1306	0	0	0	0	0	0	0	0	0	0	0	0	0	0	0	0	0	0	0	0	0	0	0	0	0	0	0	0	0	0	0	0	0	0	0	0	0	0	0	0	0	0	0	0	0	0	0	0	0
ASV1307	0	0	0	0	0	0	0	0	0	0	0	0	0	0	0	0	0	0	0	0	0	0	0	0	38936716	0	0	0	0	0	0	0	0	0	0	0	0	0	0	0	0	0	0	0	0	0	0	0	0
ASV1308	0	0	0	0	0	0	0	0	0	0	0	0	0	0	0	0	0	0	0	0	0	11658648	0	0	0	0	0	0	0	0	0	0	0	0	0	0	0	0	0	0	0	0	0	0	0	0	20653920	0	0
ASV1309	0	0	18950658	0	0	0	0	0	0	0	0	0	0	0	0	0	0	0	0	1514072	0	0	0	0	0	0	0	5177042	0	0	0	0	0	0	0	0	0	0	0	0	0	0	0	0	0	0	0	0	0
ASV1310	0	0	0	0	0	0	0	0	0	0	0	0	0	0	0	0	0	0	0	0	0	0	0	0	0	0	0	0	60933333	0	0	0	0	0	0	0	0	0	0	0	0	0	0	0	0	0	0	0	0
ASV1311	0	0	0	0	0	0	0	0	0	0	0	0	0	0	0	0	0	0	0	0	0	0	0	0	0	0	0	0	0	0	0	0	0	0	10403587	0	0	0	16359441	0	0	0	0	0	0	0	0	0	0
ASV1312	0	0	0	0	0	0	0	0	0	0	0	0	0	0	0	0	0	0	0	0	0	0	0	0	0	0	0	0	0	0	0	0	0	0	0	0	0	0	0	0	0	0	0	0	0	0	0	0	0
ASV1313	0	3053425	0	0	0	0	0	0	0	0	0	0	0	0	0	0	0	0	0	0	0	0	0	0	0	0	23222872	0	0	0	0	0	0	0	0	0	0	0	0	0	0	0	0	0	0	0	0	0	0
ASV1314	0	0	0	0	0	0	0	0	0	0	0	0	0	0	0	0	0	0	0	0	0	0	0	0	0	0	0	0	0	0	0	0	0	0	0	0	0	0	0	0	0	0	0	0	0	0	41549760	0	0
ASV1315	0	2720548	0	0	0	0	0	0	0	0	0	0	0	0	0	0	0	0	0	0	0	0	0	0	0	0	0	0	0	0	0	0	0	0	0	0	0	15444920	0	0	0	0	0	0	0	0	0	0	0
ASV1316	21574433	0	0	0	0	0	0	0	8372045	0	0	0	0	0	0	0	0	0	0	0	0	0	0	0	0	0	0	0	0	0	0	0	0	0	0	0	0	0	0	0	0	0	0	0	0	0	0	0	0
ASV1317	0	0	0	14105413	0	0	0	0	0	0	0	0	0	0	0	0	0	0	0	0	0	0	0	0	0	0	0	0	0	0	0	0	0	0	0	0	0	0	0	0	0	0	0	0	0	0	0	0	0
ASV1318	0	0	0	2221996	0	0	0	0	0	0	0	0	202090	0	0	0	0	0	0	0	0	0	0	513997	0	0	0	0	0	0	0	0	0	0	0	1813875	0	0	0	1333220	0	0	0	0	0	0	0	0	1148273
ASV1319	0	0	0	0	0	0	0	0	1687500	0	210000	0	160960	0	0	0	0	0	0	0	129980	0	0	0	0	0	1941383	0	0	0	0	2730049	0	0	0	0	0	0	1091608	259962	0	0	0	32279	0	0	2071440	3572658	0
ASV1320	0	0	0	0	0	0	0	0	0	0	0	0	327062	0	0	0	0	331827	0	0	0	0	0	0	0	0	0	0	0	59815	0	0	0	0	4303507	573125	0	0	6432168	0	0	0	0	0	0	0	0	0	0
ASV1321	0	0	0	0	0	0	6864543	0	0	143953	0	0	0	0	0	0	0	0	0	0	0	0	0	552547	0	2109253	0	0	0	0	0	0	0	0	0	0	0	0	0	0	0	0	0	0	0	0	0	0	0
ASV1322	0	0	0	0	0	0	0	0	0	3796755	0	0	0	0	0	0	0	0	0	0	0	0	0	0	0	0	0	0	0	0	0	0	0	0	0	0	0	0	0	0	0	0	0	0	0	0	0	0	0
ASV1323	0	0	0	0	0	0	0	0	0	0	0	0	0	0	0	0	0	0	0	0	0	0	0	0	0	0	0	0	0	0	0	0	0	0	0	0	0	0	0	0	0	0	0	0	0	0	0	0	0
ASV1324	0	0	0	985369	0	0	0	0	0	0	0	1587727	0	0	0	0	0	0	0	0	0	0	0	859660	0	0	4251383	0	0	59815	0	0	0	0	0	0	0	0	0	0	0	0	0	0	0	0	0	0	0
ASV1325	0	0	0	0	4258435	0	0	4042342	0	0	0	1587727	24124	0	0	0	0	0	0	0	0	0	0	378430	0	0	0	0	0	0	0	6190283	0	0	0	0	0	0	1874825	0	0	150274	0	0	393663	0	0	0	0
ASV1326	0	0	0	0	0	0	7864013	0	0	419547	0	0	0	0	0	0	0	0	0	0	0	0	0	0	3057015	0	0	0	6050000	0	0	0	0	0	0	0	0	0	0	0	0	0	0	0	0	0	0	1056620	0
ASV1327	0	0	0	0	0	0	0	0	0	0	0	0	0	0	0	2040889	0	47788	0	0	0	0	1985022	0	2332985	2146043	0	0	0	0	0	0	0	0	0	0	0	0	0	0	0	0	0	0	0	0	0	0	0
ASV1328	0	0	0	0	0	0	0	0	0	0	0	0	0	0	0	12083556	0	0	0	0	0	0	0	0	0	0	0	0	0	0	0	0	0	0	0	0	0	0	0	0	0	0	0	0	0	0	0	0	0
ASV1329	0	0	0	0	0	0	0	0	0	0	0	0	0	0	0	0	0	0	0	0	0	0	0	0	0	0	0	0	0	0	0	0	14466218	0	0	0	0	0	0	0	0	0	0	0	0	0	0	0	0
ASV1330	0	0	0	0	0	0	0	0	0	0	0	0	0	0	0	0	0	0	0	0	0	0	0	0	0	0	0	0	0	0	0	0	0	0	0	0	0	0	0	0	1151316	0	0	0	0	0	0	0	0
ASV1331	7816907	0	0	0	0	0	0	0	0	0	0	0	0	0	0	0	0	0	0	0	0	0	1459912	0	0	0	0	0	0	0	0	0	2398955	0	0	0	0	0	0	0	0	0	0	43039	0	0	0	0	0
ASV1332	0	0	0	0	0	0	0	47366667	0	572023	0	0	0	0	0	0	0	0	0	0	0	0	0	0	0	0	0	0	0	0	0	0	0	0	0	0	0	0	0	0	0	0	0	0	0	0	0	0	0
ASV1333	0	0	0	0	0	0	0	3752252	910227	0	0	0	0	0	0	0	0	0	4744356	0	0	0	0	0	3419030	0	0	0	0	0	0	0	0	0	0	0	0	0	0	0	18684	0	457953	53491	0	0	0	8785704	0
ASV1334	0	0	0	0	0	0	0	0	0	0	0	4058011	0	0	0	0	0	0	0	0	0	2818211	0	0	0	0	0	0	0	0	0	0	0	0	0	0	0	0	0	0	0	0	0	0	0	0	0	0	0
ASV1335	0	0	0	0	0	0	0	0	0	0	0	0	0	0	0	0	0	0	0	0	0	0	0	0	0	0	0	0	0	0	0	36988217	0	0	0	0	0	0	0	0	0	0	0	0	0	0	0	0	0
ASV1336	12562474	0	0	0	0	0	0	0	0	0	0	0	0	0	0	0	0	0	0	0	0	0	0	0	0	0	0	0	0	0	9932596	0	0	0	0	0	0	0	0	0	0	0	0	0	0	0	0	0	0
ASV1337	0	0	0	0	0	0	0	0	0	0	0	0	0	0	0	0	0	0	0	0	0	0	0	0	0	0	0	0	0	0	0	0	0	0	0	0	0	0	0	0	0	0	0	0	0	0	39750480	0	0
ASV1338	0	0	0	0	0	0	0	0	1828636	336206	0	0	89379	0	0	0	0	0	0	0	0	0	2335683	0	0	0	3919628	0	0	0	0	3274199	0	0	0	0	0	0	0	0	0	0	0	0	0	0	0	0	0
ASV1339	0	0	0	0	0	0	0	0	0	0	0	0	0	0	0	0	0	0	0	0	0	0	0	0	0	0	0	0	0	0	0	20403283	0	1130739	0	0	0	0	0	0	0	0	0	0	0	0	0	0	0
ASV1340	47444124	0	0	0	0	0	0	0	0	0	0	0	0	0	0	0	0	0	0	0	0	0	0	0	0	0	0	0	0	0	0	0	0	0	0	0	0	0	0	0	0	0	0	0	0	0	0	0	0
ASV1341	0	0	0	0	0	0	0	0	0	0	0	0	0	0	0	0	0	0	0	0	0	0	0	0	0	0	0	0	0	0	0	0	0	0	0	0	0	0	0	0	0	1534332	0	0	0	0	0	0	0
ASV1342	0	0	0	0	0	0	0	0	0	0	0	0	0	0	0	0	0	0	0	0	0	0	0	0	0	0	0	0	0	0	0	0	0	0	0	0	0	0	0	0	0	0	0	0	0	0	0	0	0
ASV1343	47207423	0	0	0	0	0	0	0	0	0	0	0	0	0	0	0	0	0	0	0	0	0	0	0	0	0	0	0	0	0	0	0	0	0	0	0	0	0	0	0	0	0	0	0	0	0	0	0	0
ASV1344	47207423	0	0	0	0	0	0	0	0	0	0	0	0	0	0	0	0	0	0	0	0	0	0	0	0	0	0	0	0	0	0	0	0	0	0	0	0	0	0	0	0	0	0	0	0	0	0	0	0
ASV1345	0	0	0	0	0	0	10012874	0	0	0	0	0	0	0	0	0	0	0	0	0	0	0	0	0	0	0	0	0	0	0	0	0	0	0	0	0	0	0	0	0	0	0	0	0	0	0	0	0	1726351
ASV1346	0	0	0	0	0	0	0	0	0	0	0	0	0	0	13692907	0	0	0	0	0	0	0	0	0	0	0	0	0	0	0	0	0	0	0	0	0	0	0	0	0	0	0	0	181686	0	0	0	0	0
ASV1347	0	0	0	0	0	0	0	0	0	0	0	0	0	0	0	0	0	1812596	0	0	0	0	0	0	0	0	0	0	0	0	0	0	0	0	0	0	0	0	0	0	0	0	0	0	0	0	0	0	0
ASV1348	0	0	0	0	0	0	0	0	0	0	0	0	0	0	0	0	0	0	0	0	0	0	0	0	0	0	0	0	0	0	0	0	0	0	0	0	0	0	0	0	1116053	0	0	0	0	0	0	0	0
ASV1349	0	0	0	0	0	0	0	0	0	3580826	0	0	0	0	0	0	0	0	0	0	0	0	0	0	0	0	0	0	0	0	0	0	0	0	0	0	0	0	0	0	0	0	0	0	0	0	0	0	0
ASV1350	0	0	0	0	0	0	0	0	0	0	0	4543239	0	0	0	0	0	0	0	0	0	0	0	0	0	0	0	0	0	0	0	0	0	0	0	0	0	0	0	0	0	0	0	0	0	0	0	0	0
ASV1351	0	0	0	0	0	0	0	0	0	0	0	0	0	0	0	0	0	225481	0	0	0	0	970925	0	0	203217	0	0	0	0	0	0	0	0	0	0	2745959	0	0	1197497	0	0	1985457	98682	0	0	0	0	0
ASV1352	0	0	0	0	0	0	0	0	0	0	0	0	0	0	0	0	0	0	0	0	0	0	0	0	0	0	0	0	0	0	0	0	0	0	0	0	0	0	0	0	0	0	0	0	0	0	0	0	0
ASV1353	0	0	0	1192930	0	0	0	0	2039318	0	0	0	89379	637007	0	0	0	249038	0	0	0	0	102203	241579	0	234751	0	0	0	86490	0	0	0	151136	0	0	0	0	0	161824	0	0	0	63944	0	0	0	0	325826
ASV1354	0	0	0	0	43494957	0	0	16856757	0	0	0	0	0	0	0	0	0	0	0	0	0	0	0	0	0	0	0	0	0	0	0	0	0	0	0	0	0	0	0	0	0	0	0	0	0	0	0	0	0
ASV1355	0	0	0	0	3026435	0	0	14870270	0	0	0	0	0	0	0	0	0	0	0	0	0	0	0	0	0	0	0	0	0	0	0	0	0	0	0	0	0	0	0	0	0	0	0	0	0	0	0	26386299	0
ASV1356	0	0	0	0	0	0	12795490	0	0	0	0	0	0	0	0	0	0	0	0	0	0	0	0	0	0	0	0	0	0	0	0	0	0	0	0	0	0	0	0	0	0	0	0	0	0	0	0	0	0
ASV1357	0	0	0	0	0	0	0	0	0	0	0	0	0	0	0	0	0	0	0	0	0	0	0	0	0	0	0	0	0	0	6982966	0	1705157	0	0	0	0	0	0	0	0	0	0	0	0	0	13552560	0	0
ASV1358	0	0	0	0	0	0	0	0	0	0	0	0	0	0	0	0	0	0	0	0	0	0	0	0	0	0	0	0	0	0	0	0	13882875	0	0	0	0	0	0	0	0	0	0	0	0	0	0	0	0
ASV1359	0	0	0	0	0	0	0	0	0	0	0	0	0	0	0	0	0	0	0	0	0	0	0	0	0	0	0	0	0	0	0	0	0	0	0	0	0	0	0	0	0	0	0	0	0	0	0	0	0
ASV1360	14698557	0	0	0	0	0	0	0	0	0	0	0	0	1482811	0	0	0	0	0	0	359217	0	0	0	0	0	0	0	0	0	12311856	0	0	0	0	0	0	0	0	0	0	0	0	0	0	0	0	0	0
ASV1361	0	0	0	637977	0	0	0	0	0	159106	0	0	0	0	0	0	0	0	0	0	0	0	2932159	0	1074552	395923	0	0	0	0	0	0	0	0	0	0	8984060	0	0	0	0	0	0	35968	0	0	0	0	0
ASV1362	0	0	0	0	0	0	0	0	0	0	0	0	0	0	0	0	1511356	0	0	0	0	0	0	0	0	0	0	0	0	0	0	0	0	0	0	0	0	0	13202098	0	0	0	0	0	0	0	0	0	0
ASV1363	0	0	0	0	0	0	0	0	0	0	0	0	0	0	0	0	0	0	0	0	0	0	0	0	0	0	0	0	0	0	0	0	0	0	0	0	0	0	0	0	0	0	4758533	0	5677624	0	0	0	0
ASV1364	0	0	0	0	0	0	0	0	0	0	0	0	0	0	0	0	0	0	0	0	0	0	0	0	0	0	0	0	0	0	0	0	0	0	0	0	0	0	0	0	0	0	0	0	0	0	0	0	0
ASV1365	0	0	0	0	0	0	0	0	0	0	0	0	0	0	0	0	0	0	0	0	0	0	0	0	0	0	0	49134518	0	0	0	0	0	0	0	0	0	0	0	0	0	0	0	0	0	0	0	0	0
ASV1366	0	0	0	0	0	0	0	0	0	0	0	0	0	0	0	0	0	0	0	0	0	0	0	0	0	0	0	0	0	0	0	0	0	0	0	0	0	0	0	0	0	0	0	0	0	0	0	0	0
ASV1367	0	8003425	0	0	0	0	0	0	0	0	0	0	0	0	0	0	0	0	0	0	0	0	0	0	0	0	0	0	0	0	0	0	0	0	0	0	0	0	0	0	0	0	0	0	0	0	0	0	0
ASV1368	0	0	0	0	0	0	0	0	0	0	0	0	0	0	0	0	0	0	0	0	0	0	0	2161358	7768955	0	0	0	0	0	0	3274199	0	0	1706369	0	0	0	0	0	0	0	0	0	0	0	0	0	0
ASV1369	16118763	0	0	0	0	0	0	0	0	0	0	0	0	0	0	0	0	0	0	0	0	0	0	0	0	0	0	0	0	0	0	0	0	0	0	0	0	0	0	0	0	0	0	0	0	0	24020640	0	0
ASV1370	0	7962329	0	0	0	0	0	0	0	0	0	0	0	0	0	0	0	0	0	0	0	0	0	0	0	0	0	0	0	0	0	0	0	0	0	0	0	0	0	0	0	0	0	0	0	0	0	0	0
ASV1371	0	0	26788816	0	0	0	0	0	0	0	0	0	0	2456016	0	0	0	0	0	0	0	0	0	0	0	0	0	0	0	0	0	0	0	0	0	0	0	0	0	0	0	0	0	0	0	0	0	0	0
ASV1372	0	0	0	0	0	0	0	0	0	0	0	0	0	0	0	0	0	0	0	0	0	0	0	0	0	0	0	0	0	0	0	0	0	2514034	0	0	0	0	0	0	0	0	0	0	0	0	0	0	0
ASV1373	0	0	0	0	0	0	0	0	0	0	0	0	0	0	0	0	0	0	0	0	0	0	0	0	0	0	0	0	0	0	0	0	0	0	0	0	0	0	0	0	0	0	6764873	0	0	0	0	0	0
ASV1374	0	0	0	0	0	0	0	0	0	0	0	0	0	0	0	0	0	0	0	0	0	0	0	0	0	0	0	0	0	0	0	0	0	0	0	0	0	0	0	0	0	0	0	0	18601980	0	0	0	0
ASV1375	0	0	0	0	0	0	0	0	278182	0	2608919	0	395085	0	0	0	0	0	0	0	0	0	0	0	0	933748	0	0	0	0	0	0	0	0	0	0	0	0	0	0	0	0	0	0	0	0	0	0	0
ASV1376	0	0	0	0	0	0	0	0	0	0	0	0	0	0	0	0	0	0	0	0	0	0	0	0	0	0	0	6848167	0	0	0	0	0	0	7877861	0	0	0	5017483	0	0	0	0	0	0	0	0	0	0
ASV1377	0	0	0	0	0	0	0	0	0	0	0	0	0	0	0	0	0	0	0	0	0	0	0	0	0	0	0	0	0	0	0	0	13489377	0	0	0	0	0	0	0	0	0	0	0	0	0	0	0	0
ASV1378	0	0	0	0	0	0	0	0	0	0	0	0	0	0	0	0	0	0	0	0	0	0	0	0	0	0	0	0	0	0	0	0	0	0	0	0	0	0	0	0	0	0	0	0	0	0	37351440	0	0
ASV1379	0	0	0	0	0	0	0	0	0	0	0	0	0	0	0	0	0	0	0	0	0	0	6629956	0	0	0	0	0	0	0	0	0	0	0	0	0	0	0	0	0	0	0	0	0	0	0	0	0	0
ASV1380	0	0	0	0	0	0	0	0	0	0	0	0	0	0	0	0	0	0	0	0	0	0	0	0	0	0	0	0	0	0	0	0	0	0	0	0	0	0	0	0	0	0	0	0	0	0	0	0	15694813
ASV1381	0	0	0	0	0	0	0	0	0	0	0	0	0	0	0	0	0	0	0	0	0	0	0	0	0	6926901	0	0	0	0	0	0	0	0	0	0	0	0	0	0	0	0	0	0	0	0	0	0	0
ASV1382	0	0	0	0	0	0	0	0	0	0	0	0	0	0	0	0	0	0	0	0	0	0	0	0	0	0	0	0	53905556	0	0	0	0	0	0	0	0	0	0	0	0	0	0	0	0	0	0	0	0
ASV1383	0	3304110	0	0	0	0	0	14018919	0	0	0	0	0	0	0	0	0	0	0	0	0	0	0	0	0	0	0	0	0	0	0	0	0	0	0	0	0	0	0	0	0	0	0	0	0	0	0	0	0
ASV1384	0	0	0	12641561	0	0	0	0	0	0	0	0	0	0	0	0	0	0	0	0	0	0	0	0	0	0	0	0	0	0	0	0	0	0	0	0	0	0	0	0	0	0	0	0	0	0	0	0	0
ASV1385	0	0	0	0	0	0	0	0	0	0	0	0	212373	0	0	0	0	261154	0	0	0	0	0	0	0	0	0	0	0	0	0	0	0	0	0	0	0	0	0	0	0	0	0	0	12003960	0	0	0	0
ASV1386	0	0	0	0	0	0	0	0	0	0	0	0	0	3004549	0	0	0	0	0	0	0	0	0	0	0	0	0	0	0	0	0	0	0	0	0	0	0	0	0	0	0	0	0	0	0	0	0	0	0
ASV1387	1183505	0	0	0	0	0	0	0	0	0	0	0	0	108822	0	3156741	0	0	0	0	814382	0	0	0	0	0	0	0	0	0	0	0	0	0	0	0	0	0	0	0	0	0	0	109135	0	0	3412080	0	0
ASV1388	0	0	0	0	0	0	10283185	0	0	0	0	0	0	0	0	0	0	0	0	0	0	0	0	0	0	0	0	0	7450000	0	0	0	0	0	0	0	0	0	0	0	0	0	0	0	0	0	0	0	0
ASV1389	0	0	0	0	0	0	0	0	0	0	0	0	0	0	0	0	0	0	0	0	0	0	0	0	0	0	0	0	0	0	0	0	13230497	0	0	0	0	0	0	0	0	0	0	0	0	0	0	0	0
ASV1390	0	0	0	0	0	0	0	0	0	0	0	0	0	0	0	0	0	0	0	0	0	0	0	0	0	0	0	0	0	0	0	0	0	0	0	0	0	0	0	0	0	0	0	0	0	0	0	0	0
ASV1391	0	0	0	0	0	0	0	0	0	0	0	0	0	0	0	0	0	0	0	0	0	0	0	0	0	0	0	0	0	0	0	0	0	0	0	0	0	0	0	0	0	0	0	0	0	0	0	0	0
ASV1392	0	0	0	4939953	0	0	0	5757658	0	0	0	0	0	0	0	0	0	0	0	0	0	0	0	0	0	1212295	0	0	0	3637	0	0	0	0	0	0	0	2369519	0	0	0	0	0	0	0	0	0	0	0
ASV1393	0	0	0	0	16216870	0	0	0	0	0	0	0	0	0	0	0	0	0	0	0	0	0	0	0	0	0	0	0	0	0	0	0	0	0	0	0	0	0	0	0	0	0	0	0	0	0	0	0	0
ASV1394	0	0	0	0	0	0	4168245	0	0	0	0	0	0	0	0	0	0	0	0	0	0	0	0	0	0	0	13270213	0	0	0	0	0	0	0	3626973	0	0	0	0	0	0	0	0	0	0	0	0	0	0
ASV1395	0	0	0	0	0	0	0	0	0	0	0	0	0	0	0	0	0	0	25335157	0	0	0	0	0	0	0	0	0	0	0	0	0	0	0	0	0	0	0	0	0	0	0	0	0	0	0	0	0	0
ASV1396	0	0	0	12442739	0	0	0	0	0	0	0	0	0	0	0	0	0	0	0	0	0	0	0	0	0	0	0	0	0	0	0	0	0	0	0	0	0	0	0	0	0	0	0	0	0	0	0	0	0
ASV1397	0	0	0	0	0	0	0	0	0	0	0	0	0	0	0	8055704	0	0	0	0	0	0	0	0	0	0	0	0	0	0	0	2367283	0	0	0	0	0	0	0	0	0	0	0	0	0	0	0	0	0
ASV1398	0	0	0	0	0	0	0	0	0	0	0	0	0	0	0	0	0	0	0	0	0	0	0	0	0	0	0	0	0	0	0	0	0	0	0	0	0	0	0	0	0	0	0	0	0	0	0	0	0
ASV1399	29166186	0	0	0	0	0	0	0	0	0	0	0	0	0	0	987259	0	0	0	0	0	0	0	0	0	0	0	0	0	0	0	0	0	0	0	0	0	0	0	0	0	0	0	0	0	0	0	0	0
ASV1400	0	0	0	0	0	0	0	0	0	0	0	0	0	0	0	0	0	0	0	0	0	0	3142731	0	0	0	0	0	0	0	0	0	0	1170511	0	0	0	0	0	0	0	0	0	0	0	0	0	0	0
ASV1401	0	0	0	0	0	0	0	0	0	0	0	0	0	0	0	0	0	0	0	0	0	0	0	0	0	0	0	46317725	0	0	0	0	0	0	0	0	0	0	0	0	0	0	0	0	0	0	0	0	0
ASV1402	0	0	0	0	0	0	0	0	0	0	0	0	0	0	0	0	0	0	0	0	0	0	0	0	0	0	0	0	31211111	0	0	0	0	0	0	0	0	0	0	0	0	0	0	0	0	0	0	0	0
ASV1403	0	1672603	0	4872223	0	0	1117589	0	979773	0	0	0	0	0	0	0	0	24231	0	0	0	0	0	0	0	0	0	0	0	0	0	0	0	0	0	0	0	0	0	0	0	0	0	0	0	0	0	0	0
ASV1404	0	0	0	0	0	0	9878854	0	0	0	0	0	0	0	0	0	0	0	0	0	0	0	0	0	0	0	0	0	0	0	0	0	0	0	0	0	0	0	0	0	0	0	0	0	0	0	0	0	2304428
ASV1405	0	0	0	0	0	0	0	51308108	0	0	0	0	0	0	0	0	0	0	0	0	0	0	0	0	0	0	0	0	0	0	0	0	0	0	0	0	0	0	0	0	0	0	0	0	0	0	0	0	0
ASV1406	0	0	0	0	0	0	0	0	0	0	1231622	0	0	0	0	1335704	0	0	0	0	0	0	0	0	0	0	0	0	0	0	6428891	0	0	0	0	0	0	0	0	0	0	0	0	126350	0	0	0	5866865	2057432
ASV1407	0	0	0	0	0	0	0	0	0	0	0	0	0	0	0	10482370	0	0	0	0	0	0	0	0	0	0	0	0	0	0	0	0	0	0	0	0	0	0	0	0	0	0	0	0	0	0	0	0	0
ASV1408	0	0	0	0	0	0	0	0	0	0	0	0	0	0	0	0	0	0	0	0	0	0	0	0	0	0	0	0	0	0	0	0	0	0	0	0	0	0	0	0	0	0	0	0	0	0	0	0	0
ASV1409	0	0	0	0	0	0	0	0	0	0	0	0	0	0	0	0	0	0	0	0	0	0	0	0	0	0	0	0	0	0	0	0	0	0	0	0	0	0	0	0	0	0	0	0	0	0	0	0	0
ASV1410	3077113	0	0	0	0	0	9608543	4326126	0	0	0	0	0	0	0	0	0	0	0	0	0	0	0	0	0	0	0	0	0	0	0	0	0	0	0	0	0	0	0	0	0	0	0	0	0	0	0	0	0
ASV1411	0	0	0	0	0	4581133	8599987	0	0	0	0	0	0	0	0	0	0	0	0	0	0	0	0	0	0	0	0	0	0	0	0	0	0	0	0	0	0	0	0	0	0	0	0	0	0	0	0	0	0
ASV1412	0	0	0	0	0	0	0	0	0	0	0	0	925819	0	0	0	0	0	0	0	0	0	0	0	0	0	0	0	0	0	0	0	0	0	0	0	0	0	0	0	0	0	0	0	0	0	0	0	0
ASV1413	0	0	0	0	0	0	0	0	0	0	0	0	0	0	0	0	0	0	0	0	0	0	0	0	32173358	0	0	0	0	0	0	0	0	0	0	0	0	0	0	0	0	0	0	0	0	0	0	0	0
ASV1414	0	0	0	0	0	0	0	0	0	0	0	0	0	0	0	0	0	0	0	0	0	0	0	0	0	0	0	0	0	0	0	0	0	0	5461132	0	0	1952139	7846853	0	0	0	0	0	0	0	0	0	0
ASV1415	0	0	0	0	0	0	0	0	0	0	0	0	0	0	0	0	0	0	0	0	0	0	0	0	0	0	0	0	0	0	0	0	0	0	0	0	0	0	0	0	0	0	0	0	0	0	0	0	14693687
ASV1416	0	0	0	0	0	0	1301583	0	0	0	0	0	0	0	0	0	0	0	0	0	0	0	0	0	0	0	0	0	6611111	0	0	0	0	0	0	0	0	0	0	1029409	0	0	2443410	0	2550495	0	0	0	0
ASV1417	0	0	0	0	0	0	0	0	0	0	2361081	0	563955	0	0	0	0	0	0	0	0	0	0	0	0	0	0	0	0	0	0	0	0	0	0	0	0	0	0	0	0	0	0	0	0	0	0	0	0
ASV1418	0	0	0	0	0	0	0	0	0	0	0	0	920678	0	0	0	0	0	0	0	0	0	0	0	0	0	0	0	0	0	0	0	0	0	0	0	0	0	0	0	0	0	0	0	0	0	0	0	0
ASV1419	0	0	0	0	0	0	0	0	0	0	0	0	0	0	0	10366222	0	0	0	0	0	0	0	0	0	0	0	0	0	0	0	0	0	0	0	0	0	0	0	0	0	0	0	0	0	0	0	0	0
ASV1420	0	0	0	0	0	0	0	0	0	0	0	0	0	0	0	0	0	0	0	0	0	0	0	0	0	0	0	0	0	0	0	0	0	0	0	0	0	0	0	0	0	0	0	0	0	0	0	0	0
ASV1421	0	0	0	0	0	1063807	0	0	0	0	0	0	0	0	0	0	0	0	0	0	0	0	448458	0	0	0	0	0	1605556	0	4383705	0	0	0	0	0	0	0	0	0	0	0	360992	77778	0	0	2454480	13140611	0
ASV1422	21101031	0	0	0	0	0	0	0	0	0	0	0	0	0	0	0	0	0	0	0	0	0	0	0	0	0	0	0	23994444	0	0	0	0	0	0	0	0	0	0	0	0	0	0	0	0	0	0	0	0
ASV1423	15645361	0	0	0	0	0	0	0	278182	0	0	0	0	0	0	2509630	0	0	0	0	0	0	0	0	0	0	0	0	0	0	0	4734566	0	0	0	0	0	0	0	0	0	0	0	0	3432079	0	0	0	0
ASV1424	0	0	0	0	0	0	0	0	0	0	0	0	0	0	0	0	890482	0	0	0	0	0	0	0	0	0	0	0	0	0	0	0	0	0	3916379	0	0	0	6902098	0	0	0	0	0	0	0	0	0	0
ASV1425	0	0	0	0	0	0	0	0	0	0	0	0	0	0	0	0	0	0	0	0	0	0	0	0	0	6376813	0	0	0	0	0	0	0	0	0	0	0	0	0	0	0	0	0	0	0	0	0	0	0
ASV1426	0	0	0	0	0	0	0	0	0	0	0	0	0	0	0	0	0	0	0	0	0	0	0	0	0	0	0	0	42816667	0	0	0	0	0	0	0	0	0	0	0	0	0	0	84848	0	0	0	0	0
ASV1427	0	0	0	0	0	0	0	0	0	0	0	0	0	0	0	0	0	0	0	0	0	0	0	0	0	0	0	0	0	0	0	0	0	0	0	0	0	0	0	0	0	0	0	0	0	0	0	0	0
ASV1428	0	0	0	0	0	0	0	0	0	0	0	0	0	0	0	0	0	0	0	0	0	0	0	0	0	0	0	0	0	0	0	0	0	0	0	0	0	0	0	0	0	0	0	0	0	0	0	0	0
ASV1429	0	0	0	0	0	0	4558947	0	0	0	0	0	269718	0	0	0	0	0	0	0	0	0	0	0	0	0	0	0	0	0	0	0	0	0	0	0	0	0	0	0	0	0	886072	0	0	0	0	0	0
ASV1430	0	0	0	0	0	0	0	0	0	0	0	0	0	0	0	0	0	0	0	0	0	0	0	0	0	0	0	0	49522222	0	0	0	0	0	0	0	0	0	0	0	0	0	0	0	0	0	0	0	0
ASV1431	0	0	0	0	0	0	0	0	0	0	0	0	0	0	0	0	0	0	0	0	0	0	0	0	0	0	0	0	0	0	0	0	0	0	0	0	0	0	0	0	0	0	0	0	0	0	0	0	0
ASV1432	0	0	0	0	0	0	0	0	0	0	0	0	0	0	0	0	0	0	0	0	0	0	0	0	0	0	0	0	0	0	0	0	0	0	0	0	0	0	0	0	0	0	0	0	0	0	0	0	0
ASV1433	0	0	0	0	0	0	0	0	0	0	0	0	0	0	0	0	0	0	0	0	0	0	0	0	0	0	0	0	0	0	0	0	0	0	0	0	0	0	0	0	0	0	0	140184	0	0	0	13140611	0
ASV1434	0	0	0	0	0	0	0	0	0	0	0	0	0	0	0	0	0	0	0	0	0	0	0	0	0	0	0	0	0	0	0	0	0	0	0	0	0	0	0	0	0	0	0	0	0	0	33566400	0	0
ASV1435	0	0	0	0	0	0	0	0	0	0	0	0	0	0	0	0	0	0	0	0	0	0	0	0	0	0	0	0	0	0	0	0	0	0	0	0	0	0	0	0	0	0	0	0	0	0	33566400	0	0
ASV1436	0	0	0	0	0	0	0	0	0	0	0	0	0	0	0	0	0	0	0	0	0	0	0	0	0	0	0	0	0	0	0	0	0	0	0	0	0	0	0	0	0	0	0	0	0	0	23627520	0	4128001
ASV1437	0	0	0	0	0	0	0	48211712	0	0	0	0	0	0	0	0	0	0	0	0	0	0	0	0	0	0	0	0	0	0	0	0	0	0	0	0	0	0	0	0	0	0	0	0	0	0	0	0	0
ASV1438	0	0	0	0	0	0	0	0	0	0	0	0	0	0	0	0	0	0	0	0	0	0	0	0	0	0	0	8484835	0	0	0	0	0	0	0	0	0	0	0	0	0	0	0	0	0	2945435	0	0	0
ASV1439	0	0	0	0	0	0	0	0	0	0	0	0	0	0	0	0	0	0	0	0	0	0	0	0	0	0	0	0	0	0	0	0	0	0	0	0	0	0	0	0	0	0	0	0	0	0	0	0	14026270
ASV1440	0	0	0	0	0	0	0	0	0	0	0	0	0	0	0	0	0	0	0	0	0	0	0	0	0	0	0	0	0	0	0	0	0	0	0	0	0	0	0	0	0	0	0	0	0	0	0	0	0
ASV1441	0	0	0	0	0	0	0	0	0	0	0	0	877966	0	0	0	0	0	0	0	0	0	0	0	0	0	0	0	0	0	0	0	0	0	0	0	0	0	0	0	0	0	0	0	0	0	0	0	0
ASV1442	0	0	0	0	0	14714967	0	0	0	0	0	0	0	0	0	0	0	0	0	0	0	0	0	0	0	0	0	0	0	0	0	0	0	0	0	0	0	0	0	0	0	0	0	0	0	0	0	0	0
ASV1443	0	0	0	0	0	0	0	8898198	0	0	0	0	0	0	0	0	0	0	0	0	129980	0	0	0	0	0	3587872	0	0	0	2126667	0	0	0	751704	0	0	0	2031469	128415	0	0	0	0	6647921	0	0	0	0
ASV1444	0	6938014	0	0	0	0	0	0	0	0	0	0	0	0	0	0	0	0	0	0	0	0	0	0	0	0	0	0	0	0	0	0	0	0	0	0	0	0	0	0	0	0	0	0	0	0	0	0	0
ASV1445	0	0	0	498147	0	0	0	0	0	0	0	0	58927	0	0	0	0	0	0	0	0	0	0	0	0	0	0	0	0	0	0	0	0	0	0	0	0	0	0	0	0	0	0	0	0	0	28788480	0	0
ASV1446	0	0	0	0	0	19431381	0	0	0	0	0	0	0	0	0	0	0	0	0	0	0	0	0	0	0	0	0	0	0	0	0	0	0	0	0	0	0	0	0	0	0	0	0	0	0	0	0	0	0
ASV1447	0	0	0	0	0	0	0	0	0	0	0	0	0	6485969	0	0	0	0	0	0	0	0	0	0	0	0	0	0	0	0	0	0	0	0	0	0	0	0	0	0	0	0	0	0	0	0	0	0	0
ASV1448	0	0	0	0	0	0	0	0	0	0	0	0	0	0	0	0	0	0	0	0	0	0	0	0	0	0	0	0	0	0	0	0	0	0	11764172	0	0	0	6902098	0	0	0	0	0	0	0	0	0	0
ASV1449	0	0	0	11109979	0	0	0	0	0	0	0	0	0	0	0	0	0	0	0	0	0	0	0	0	0	0	0	0	0	0	0	0	0	0	0	0	0	0	0	0	0	0	0	0	0	0	0	0	0
ASV1450	0	0	0	0	0	0	0	0	0	0	0	3780795	0	0	0	0	0	0	0	0	0	0	0	0	0	0	0	0	0	0	0	0	0	0	0	0	0	0	0	0	0	0	0	0	0	0	0	0	0
ASV1451	0	0	0	0	0	0	0	0	0	0	0	0	0	0	0	9652741	0	0	0	0	0	0	0	0	0	0	0	0	0	0	0	0	0	0	0	0	0	0	0	0	0	0	0	0	0	0	0	0	0
ASV1452	0	0	0	0	0	0	0	0	0	0	0	0	0	0	0	0	0	0	0	0	0	0	0	0	29800149	0	0	0	0	0	0	0	0	0	0	0	0	0	0	0	0	0	0	0	0	0	0	0	0
ASV1453	0	0	0	0	0	0	0	0	0	0	0	0	0	0	0	0	0	0	0	0	0	0	0	0	0	0	0	0	0	0	0	0	0	0	0	0	0	0	0	0	0	0	0	562582	0	0	0	0	0
ASV1454	0	0	0	11042248	0	0	0	0	0	0	0	0	0	0	0	0	0	0	0	0	0	0	0	0	0	0	0	0	0	0	0	0	0	0	0	0	0	0	0	0	0	0	0	0	0	0	0	0	0
ASV1455	0	0	0	0	0	0	0	0	0	0	0	711932	0	0	0	0	0	0	0	0	0	0	0	0	0	0	0	0	0	0	0	0	0	0	0	0	0	0	0	0	0	0	0	0	0	0	0	0	0
ASV1456	0	0	0	0	0	0	0	0	0	0	0	0	0	0	0	0	0	0	570943	0	0	0	0	0	0	0	0	0	0	0	0	0	0	0	0	0	0	0	0	0	0	0	0	0	0	0	0	0	0
ASV1457	0	0	0	0	0	0	0	0	0	0	0	0	0	0	0	0	0	0	0	0	0	0	0	0	0	0	0	38737365	0	0	0	0	0	0	0	0	0	0	0	0	0	0	0	0	1280792	0	0	0	0
ASV1458	0	0	0	0	0	0	0	0	0	0	0	0	0	0	0	0	0	0	0	0	0	0	0	0	0	0	0	0	0	0	0	0	0	0	0	0	0	0	0	5544818	0	0	0	0	0	0	0	0	0
ASV1459	0	0	0	4533571	0	0	0	0	0	0	0	0	0	0	0	0	0	0	0	0	0	0	0	0	0	0	0	0	0	365762	0	0	0	0	0	0	0	0	0	0	0	0	0	0	0	0	0	0	0
ASV1460	0	0	0	0	0	0	0	0	0	0	0	0	840395	0	0	0	0	0	0	0	0	0	0	0	0	0	0	0	0	0	0	0	0	0	0	0	0	0	0	0	0	0	0	0	0	0	0	0	0
ASV1461	0	0	0	0	0	0	6998563	0	0	0	0	0	0	0	0	0	0	0	0	0	0	0	0	0	0	0	0	0	0	0	0	0	0	0	0	0	0	0	7846853	0	0	0	0	0	0	0	0	0	0
ASV1462	0	0	0	0	0	0	0	0	0	0	0	0	0	0	0	0	0	0	0	0	0	0	866079	0	0	0	0	0	0	0	0	0	0	0	0	0	0	0	0	0	0	0	0	63944	0	0	12373200	0	2966590
ASV1463	0	0	0	0	0	0	2432801	0	0	0	0	0	0	0	0	0	0	0	0	0	0	1432989	0	0	0	0	0	0	0	0	0	6371666	0	0	0	0	0	0	0	0	0	0	0	0	6847525	0	0	0	0
ASV1464	0	0	0	0	0	0	0	0	0	0	0	0	0	0	0	0	0	0	0	0	0	0	5571806	0	0	0	0	0	0	0	0	0	0	0	0	0	0	0	0	0	0	0	0	0	0	0	0	0	0
ASV1465	0	0	0	0	0	0	0	0	0	0	0	0	0	0	0	0	0	0	0	0	0	0	0	0	0	0	0	0	0	0	0	0	0	2074943	0	0	0	0	0	0	0	0	0	0	0	0	0	0	0
ASV1466	0	0	0	0	0	0	0	0	0	0	0	0	0	0	0	0	0	0	0	0	0	0	0	0	0	0	0	0	0	0	0	0	0	0	0	0	0	0	0	0	0	0	0	0	0	0	0	0	13193313
ASV1467	0	0	0	0	0	0	0	0	0	0	0	0	0	4541329	0	0	0	0	0	0	0	0	0	0	0	0	0	0	0	0	0	0	0	0	0	0	0	0	0	0	213158	0	0	0	0	0	0	0	0
ASV1468	0	0	0	0	0	0	0	0	0	0	0	0	0	0	0	0	0	0	0	0	0	0	0	0	534403	0	0	0	0	0	0	0	0	0	0	0	0	0	0	0	0	0	0	0	0	0	0	0	0
ASV1469	0	0	0	0	0	0	0	44554054	0	0	0	0	0	0	0	0	0	0	0	0	0	0	0	0	0	0	0	0	0	0	0	0	0	0	0	0	0	0	0	0	0	0	0	0	0	0	0	0	0
ASV1470	0	0	0	0	0	0	0	0	0	0	0	0	0	0	0	0	0	0	0	0	0	0	0	0	0	0	0	0	0	0	0	0	0	0	0	0	0	0	0	0	0	0	5496926	0	0	0	0	0	0
ASV1471	0	0	0	2565018	4258435	0	0	1740541	0	0	0	0	0	0	0	0	0	0	0	0	0	0	692511	0	0	0	0	0	0	0	0	0	0	0	3529252	0	0	0	3759441	0	33421	0	0	0	0	0	0	0	0
ASV1472	0	0	0	0	0	0	0	0	0	0	0	0	0	0	0	0	0	0	0	0	0	0	0	0	0	0	0	38504786	0	0	0	0	0	0	0	0	0	0	0	0	0	0	0	0	0	0	0	0	572823
ASV1473	0	0	0	0	0	0	0	0	0	0	0	0	0	0	0	0	0	0	0	0	0	0	0	0	0	0	0	0	0	216224	0	0	0	0	0	0	0	0	0	0	0	0	0	0	0	0	9828000	0	0
ASV1474	0	0	0	0	0	0	0	0	0	0	0	0	0	0	0	0	0	0	0	0	0	0	0	0	0	0	0	0	0	0	0	0	0	0	0	0	0	0	0	0	0	0	0	0	5283960	0	0	0	0
ASV1475	0	0	0	0	0	0	0	0	0	0	0	0	0	0	0	0	0	0	0	0	0	0	0	0	0	0	0	0	0	0	0	0	0	0	0	0	0	0	0	0	0	0	0	0	0	0	0	0	0
ASV1476	0	0	20645395	0	0	0	0	0	0	0	0	0	0	0	0	0	0	0	1414466	0	0	0	0	142634	0	762064	0	0	0	0	0	0	0	0	0	0	0	0	0	0	0	0	204363	0	0	0	0	0	0
ASV1477	0	0	0	10509144	0	0	0	0	0	0	0	0	0	0	0	0	0	0	0	0	0	0	0	0	0	0	0	0	0	0	0	0	0	0	0	0	0	0	0	0	0	0	0	0	0	0	0	0	0
ASV1478	0	0	0	4398110	0	0	0	0	0	0	0	0	0	0	0	0	0	0	0	0	0	0	0	0	0	0	0	0	0	231582	0	0	0	0	0	0	0	0	0	0	0	0	0	0	0	0	0	0	0
ASV1479	0	0	0	0	0	0	0	0	0	0	0	0	0	0	0	0	0	0	0	0	0	0	0	0	0	0	0	0	0	0	0	0	0	0	0	0	0	0	0	0	0	0	0	0	15108911	0	0	0	0
ASV1480	0	0	0	0	0	0	0	0	0	0	0	0	0	0	0	0	0	0	0	0	0	0	0	0	0	0	0	0	0	0	0	0	0	0	0	0	0	0	0	0	0	0	0	0	0	3262659	0	0	0
ASV1481	8053608	0	0	0	0	0	0	0	0	0	0	0	0	0	0	7051852	0	0	0	0	0	0	0	0	0	0	0	0	0	0	0	0	0	0	0	0	0	0	0	0	0	0	0	0	0	0	0	0	0
ASV1482	0	0	0	0	0	0	1365185	3752252	0	0	0	0	9492	0	1135556	344296	0	0	0	0	0	0	0	0	1252687	0	0	0	6050000	0	0	0	0	0	0	0	2022989	0	0	0	0	0	886072	0	493465	0	0	0	0
ASV1483	0	0	0	0	0	0	0	0	0	0	0	0	0	0	0	0	0	0	0	0	0	0	0	0	0	0	0	0	39622222	0	0	0	0	0	0	0	0	0	0	0	0	0	0	0	0	0	0	0	0
ASV1484	0	0	0	0	0	0	0	0	0	0	0	0	0	0	0	0	0	0	0	0	0	0	0	0	0	0	0	0	0	0	0	28058583	0	0	0	0	0	0	0	0	0	0	0	0	0	0	0	0	0
ASV1485	0	0	0	0	0	0	0	0	0	0	0	0	0	0	0	3098667	0	0	0	0	0	0	0	0	0	0	0	0	0	0	0	0	0	0	0	0	0	0	0	0	0	0	0	345850	0	0	0	0	0
ASV1486	0	0	0	0	0	0	0	0	0	0	0	0	0	0	0	0	0	0	0	0	0	0	0	0	0	0	0	0	0	0	0	0	0	0	0	0	0	0	0	0	0	0	0	0	14914851	0	0	0	0
ASV1487	0	0	0	0	0	0	0	0	0	0	0	0	0	0	0	0	0	0	0	0	0	0	0	0	0	0	0	0	0	0	0	0	0	0	0	0	0	0	0	0	0	0	0	0	0	0	0	31751124	0
ASV1488	0	6362671	0	0	0	0	0	0	0	0	0	0	0	0	0	0	0	0	0	0	0	0	0	0	0	0	0	0	0	0	0	0	0	0	0	0	0	0	0	0	0	0	0	0	0	0	0	0	0
ASV1489	0	2929110	0	0	0	0	0	0	0	0	0	0	0	0	0	0	0	0	0	0	0	0	0	0	0	0	13773989	0	0	0	0	0	0	0	0	0	0	0	0	0	0	0	0	0	0	0	0	0	0
ASV1490	0	0	0	10308138	0	0	0	0	0	0	0	0	0	0	0	0	0	0	0	0	0	0	0	0	0	0	0	0	0	0	0	0	0	0	0	0	0	0	0	0	0	0	0	0	0	0	0	0	0
ASV1491	0	0	0	0	0	0	0	0	10800000	0	0	0	0	0	0	0	0	0	0	0	0	0	0	0	0	0	0	0	0	0	0	0	0	0	0	0	0	0	0	0	0	0	0	0	0	0	0	0	0
ASV1492	0	0	0	0	0	0	0	0	0	0	245946	0	0	0	0	8528593	0	0	0	0	0	0	0	0	0	0	0	0	0	0	0	0	0	0	0	0	0	0	0	0	0	0	0	0	0	0	0	0	0
ASV1493	0	0	0	0	0	0	0	0	0	0	0	0	109548	0	0	0	0	0	0	0	0	0	0	0	0	0	0	0	0	0	0	0	0	0	0	0	0	0	0	0	0	0	0	447606	0	0	0	0	0
ASV1494	0	0	0	0	0	0	0	0	0	0	0	0	0	0	0	0	0	0	0	0	0	0	0	0	0	0	0	0	0	0	0	27691166	0	0	0	0	0	0	0	0	0	0	0	0	0	0	0	0	0
ASV1495	0	0	0	0	0	0	0	0	0	0	0	0	0	0	0	0	0	0	0	0	0	0	0	0	0	0	0	0	0	0	0	17849966	0	0	0	0	0	0	8478322	0	0	0	0	0	0	0	0	0	0
ASV1496	0	0	0	0	0	0	0	0	0	0	0	0	0	0	0	0	0	0	0	0	0	0	0	0	0	0	0	0	0	0	0	0	0	0	0	0	0	0	0	0	0	0	0	0	0	0	0	0	12609980
ASV1497	0	0	0	0	0	0	0	0	0	0	0	0	0	0	0	0	0	0	0	0	0	0	0	0	0	0	0	0	0	0	0	0	0	0	0	0	0	0	0	0	0	0	0	0	0	0	0	0	0
ASV1498	9952990	0	0	0	0	0	0	0	4665682	0	0	0	0	0	0	0	0	0	0	0	0	0	0	0	0	0	0	0	0	0	0	0	0	0	0	0	0	0	0	0	0	0	0	0	0	0	0	0	0
ASV1499	0	0	0	0	0	0	0	0	0	0	34054	0	0	0	0	0	0	0	0	0	0	0	0	0	0	0	0	0	0	0	0	0	1546377	0	0	0	0	0	0	1909522	0	0	0	0	0	0	0	0	6119742
ASV1500	0	0	0	0	0	0	0	0	0	0	0	0	24124	0	0	0	0	0	0	0	0	0	0	0	0	0	0	0	0	0	0	0	0	0	0	0	0	0	0	0	0	0	0	0	0	0	0	0	12026646
ASV1501	0	0	0	0	0	0	0	0	0	0	0	0	0	0	0	0	0	0	0	0	0	0	0	0	0	0	0	0	0	0	0	0	0	0	0	0	0	0	0	5096931	0	0	0	0	0	0	0	0	0
ASV1502	35337732	0	0	0	0	0	0	0	0	0	0	0	0	0	0	0	0	0	0	0	0	0	0	0	0	0	0	0	0	0	0	0	0	0	0	0	0	0	0	0	0	0	0	0	0	0	0	0	0
ASV1503	0	0	0	0	0	0	0	0	0	0	0	0	776328	0	0	0	0	0	0	0	0	0	0	0	0	0	0	0	0	0	0	0	0	0	0	0	0	0	0	0	0	0	0	0	0	0	0	0	0
ASV1504	0	0	0	0	0	0	0	0	0	0	0	0	0	0	0	0	0	0	0	0	0	0	0	0	0	0	0	38504786	0	0	0	0	0	0	0	0	0	0	0	0	0	0	0	0	0	0	0	0	0
ASV1505	0	0	0	0	0	0	0	0	0	0	0	0	0	0	0	0	0	0	0	0	0	0	0	0	0	0	0	0	35555556	0	0	0	0	0	0	0	0	0	0	0	121579	0	0	0	0	0	0	0	0
ASV1506	0	0	0	0	0	0	0	0	0	0	0	0	0	0	0	0	0	0	0	0	0	0	0	0	0	0	0	0	0	0	0	0	0	0	0	0	0	0	0	0	0	0	0	0	0	3126282	0	0	0
ASV1507	4976495	0	0	0	0	0	8132053	0	0	0	0	0	0	0	0	0	0	0	0	0	0	0	0	0	0	0	0	0	0	0	0	0	0	0	0	0	0	0	0	0	0	0	0	0	0	0	0	0	0
ASV1508	0	0	0	0	0	17186934	0	0	0	0	0	0	0	0	0	0	0	0	0	0	0	0	0	0	0	0	0	0	0	0	0	0	0	0	0	0	0	0	0	0	0	0	0	0	0	0	0	0	0
ASV1509	0	0	0	0	0	0	2305596	0	0	0	0	0	0	0	0	0	0	0	0	0	0	0	0	300046	0	2182832	0	0	0	0	0	0	0	0	0	0	0	0	0	0	0	0	0	0	0	0	0	0	0
ASV1510	0	0	0	0	0	0	0	0	0	0	0	0	0	0	0	0	0	0	0	0	0	0	0	0	0	0	0	0	0	0	0	0	0	0	0	0	0	0	0	5028025	0	0	0	0	0	0	0	0	0
ASV1511	0	0	31034868	0	0	0	0	0	0	0	0	0	0	0	0	0	0	0	0	0	0	0	0	0	0	0	0	0	0	0	0	0	0	0	0	0	0	0	0	0	0	0	0	0	0	0	0	0	0
ASV1512	0	0	0	0	0	0	0	0	0	797423	0	505114	233333	0	383250	0	0	0	0	0	0	0	0	0	0	0	0	0	0	0	0	0	0	0	0	0	0	0	0	0	0	0	0	0	0	0	0	0	0
ASV1513	0	0	0	0	0	0	0	0	0	0	0	0	0	0	0	0	0	0	0	0	0	0	0	397705	0	0	0	0	11411111	0	0	0	0	0	0	0	0	0	0	0	0	0	0	0	0	0	0	0	0
ASV1514	0	0	0	0	0	0	0	0	0	0	0	0	0	0	0	0	0	0	0	0	0	0	0	0	0	0	0	0	0	0	0	0	0	0	0	0	0	0	0	0	0	1155841	0	0	0	0	0	0	0
ASV1515	0	0	0	0	0	0	0	4900000	0	0	1231622	0	233333	0	0	0	0	0	854573	0	78460	0	0	0	0	0	1449894	0	0	0	0	0	0	0	0	0	0	0	0	0	0	0	853254	0	0	0	0	0	0
ASV1516	0	0	0	0	0	0	0	0	0	0	0	0	130113	0	0	0	0	0	0	0	0	0	0	0	0	0	0	0	0	0	0	0	0	0	0	0	0	0	0	0	0	0	0	413790	0	0	0	0	0
ASV1517	0	0	0	0	0	0	0	0	0	0	0	0	0	0	0	8586667	0	0	0	0	0	0	0	0	0	0	0	0	0	0	0	0	0	0	0	0	0	0	0	0	0	0	0	0	0	0	0	0	0
ASV1518	0	0	0	0	0	0	0	0	0	0	0	0	0	0	0	0	0	0	0	0	0	0	0	0	0	0	0	0	0	0	0	0	0	0	0	0	0	0	0	0	0	0	0	0	0	0	19666080	0	0
ASV1519	0	0	0	0	0	0	0	12600000	0	0	0	0	0	0	0	0	0	0	0	0	1279001	0	0	0	0	0	0	0	0	0	0	0	0	0	0	0	0	0	0	0	0	0	0	0	0	0	0	0	0
ASV1520	0	0	0	0	0	0	0	0	0	0	0	0	0	0	0	3625481	0	0	0	0	0	0	0	0	0	0	0	0	0	0	0	0	1546377	0	0	0	0	0	0	0	0	0	0	226263	0	0	0	0	0
ASV1521	0	0	0	0	0	0	0	0	0	0	0	0	0	0	0	0	0	0	0	0	0	5867904	3142731	0	0	0	0	0	0	0	0	0	0	0	0	0	0	0	0	0	0	0	0	0	0	0	0	0	0
ASV1522	0	0	0	0	0	0	0	0	0	0	0	0	0	0	0	0	0	0	0	0	0	0	0	0	0	0	0	0	0	0	0	0	0	0	0	5425875	0	0	0	0	0	0	0	0	0	0	0	0	0
ASV1523	0	0	0	0	0	0	0	0	0	0	0	0	0	0	0	0	0	0	0	0	0	0	0	0	0	0	0	0	0	0	0	0	0	0	0	0	0	0	0	0	0	0	0	0	0	0	0	0	0
ASV1524	0	0	6069737	0	0	0	0	0	0	0	0	0	0	0	0	0	0	0	0	0	0	0	0	0	0	0	0	0	0	0	0	0	0	0	0	0	0	0	0	0	0	0	0	0	0	0	0	0	0
ASV1525	0	0	0	0	0	0	9204212	0	0	0	0	0	0	0	0	0	0	0	0	0	0	0	0	0	0	0	0	0	0	0	0	0	0	0	0	0	0	0	0	0	0	0	0	0	0	0	0	0	0
ASV1526	0	0	0	0	0	0	0	0	0	0	5047568	0	0	0	0	0	0	0	0	0	0	0	0	0	0	0	0	0	0	0	0	0	0	0	0	0	0	0	0	0	0	0	0	0	0	0	0	0	0
ASV1527	0	0	0	0	0	0	0	0	0	0	0	0	0	0	0	0	0	0	0	0	0	0	0	0	0	0	23898670	0	0	0	0	0	0	0	0	0	0	0	0	0	0	0	0	0	0	0	0	0	0
ASV1528	0	0	0	0	45108609	0	0	0	0	0	0	0	0	0	0	0	0	0	0	0	0	0	0	0	0	0	0	0	0	0	0	0	0	0	0	0	0	0	0	0	0	0	0	0	0	0	0	0	0
ASV1529	0	0	0	0	0	0	0	0	0	0	1477568	0	0	0	0	0	0	0	0	0	0	0	0	0	0	0	0	0	0	0	0	0	0	0	0	0	0	0	0	0	0	0	0	71014	5283960	0	2071440	3158183	0
ASV1530	0	0	0	0	0	0	0	0	0	0	0	0	0	0	0	0	0	0	19504167	0	0	0	0	0	0	0	0	0	0	0	0	0	0	0	0	0	0	0	0	0	0	0	0	0	0	0	0	0	0
ASV1531	0	0	0	0	0	0	0	0	0	0	0	0	0	0	0	0	0	0	0	0	763808	0	0	0	0	0	0	0	0	0	0	0	1066586	0	0	0	0	0	0	0	0	0	2091368	25209	0	0	0	0	0
ASV1532	0	0	0	0	0	0	0	0	0	0	0	0	0	0	0	0	0	0	0	0	0	0	0	0	0	0	0	0	0	0	0	0	0	0	6524793	0	0	0	11625874	0	0	0	0	0	0	0	0	0	0
ASV1533	0	0	0	0	0	0	0	0	0	0	0	0	0	5492415	0	0	0	0	0	0	0	0	0	0	0	0	0	0	0	0	0	0	0	0	0	0	0	0	0	0	0	0	0	0	0	0	0	0	0
ASV1534	0	0	0	0	0	0	0	0	0	0	0	0	0	0	0	2273185	0	0	0	0	0	0	0	0	0	0	0	0	0	0	0	0	0	0	0	0	0	0	0	0	0	0	0	352613	0	0	0	0	0
ASV1535	0	0	0	0	0	0	0	0	0	0	0	0	0	0	0	0	0	1660481	0	0	0	0	0	0	0	0	0	0	0	0	0	0	0	0	0	0	0	0	0	0	0	0	0	0	0	0	0	0	0
ASV1536	0	0	0	0	0	0	0	0	0	0	0	0	0	5452602	0	0	0	0	0	0	0	0	0	0	0	0	0	0	0	0	0	0	0	0	0	0	0	0	0	0	0	0	0	0	0	0	0	0	0
ASV1537	0	0	0	0	0	0	0	0	0	0	421892	0	0	0	0	0	0	0	0	0	0	0	0	0	0	0	0	0	0	0	0	0	0	0	0	0	0	0	0	0	0	0	1499162	174616	0	0	0	0	0
ASV1538	0	0	0	0	0	0	0	0	0	0	0	0	0	0	0	0	0	0	0	0	0	0	0	0	0	0	0	0	0	0	0	0	0	0	0	0	0	0	0	0	0	1097680	0	0	0	0	0	0	0
ASV1539	0	0	0	0	0	0	0	0	0	0	0	0	0	0	0	0	0	0	0	0	0	0	0	0	0	0	0	0	0	0	0	0	0	0	0	0	0	0	0	0	0	0	0	0	0	0	0	0	0
ASV1540	0	0	0	0	0	0	0	0	0	0	0	0	0	0	0	0	0	0	0	0	0	0	0	0	0	0	0	0	0	0	0	0	0	0	0	0	0	0	0	0	0	0	0	0	0	0	0	0	0
ASV1541	0	0	0	9373021	0	0	0	0	0	0	0	0	0	0	0	0	0	0	0	0	0	0	0	0	0	0	0	0	0	0	0	0	0	0	0	0	0	0	0	0	0	0	0	0	0	0	0	0	0
ASV1542	0	0	0	0	0	0	5344894	0	0	0	0	0	0	0	0	0	0	0	0	0	0	0	0	0	0	0	0	0	0	0	0	0	0	0	0	0	0	0	0	0	0	0	987507	77778	0	0	0	0	0
ASV1543	0	0	0	0	0	0	0	0	0	0	0	0	0	0	0	7761185	0	0	0	0	0	0	0	0	0	0	0	0	0	0	0	0	0	0	0	0	0	0	0	0	0	0	0	0	0	0	0	0	0
ASV1544	0	0	0	0	0	0	0	0	0	0	0	0	0	0	0	0	0	0	0	0	0	0	0	0	0	0	0	0	0	0	0	0	0	1789375	0	0	0	0	0	0	0	0	0	0	0	0	0	0	0
ASV1545	0	0	0	0	0	0	0	0	0	0	0	0	0	0	0	0	0	0	0	0	0	0	0	0	0	0	0	0	0	0	0	0	0	0	0	0	0	0	0	0	0	0	0	0	0	0	0	28657156	0
ASV1546	0	0	0	0	0	0	0	0	0	0	0	0	0	0	0	0	0	0	0	0	0	0	0	0	0	0	0	0	0	0	0	0	0	0	0	0	0	0	0	0	0	0	0	0	0	0	0	0	0
ASV1547	0	0	0	0	0	0	0	0	0	0	0	0	0	0	0	0	0	0	0	0	0	0	0	0	0	0	0	0	0	0	0	0	0	0	0	0	0	0	0	0	0	0	0	0	0	0	0	0	0
ASV1548	7106804	0	0	0	0	0	511093	0	0	0	1973243	0	0	0	0	228148	0	0	0	0	0	0	0	0	0	0	0	6848167	0	0	0	0	390046	0	0	0	0	0	0	0	0	0	0	0	0	0	0	0	0
ASV1549	0	0	0	9305290	0	0	0	0	0	0	0	0	0	0	0	0	0	0	0	0	0	0	0	0	0	0	0	0	0	0	0	0	0	0	0	0	0	0	0	0	0	0	0	0	0	0	0	0	0
ASV1550	0	0	0	0	0	0	8802152	0	0	0	0	0	0	0	0	0	0	0	0	0	0	0	0	0	0	0	0	0	0	0	0	0	0	0	0	0	0	0	0	0	0	0	0	0	0	0	0	0	0
ASV1551	0	0	0	0	0	0	0	0	979773	0	0	527784	4746	0	0	0	0	0	0	242360	0	0	0	0	0	728779	0	0	0	0	0	0	0	0	0	0	0	0	0	0	196842	0	0	0	0	0	0	0	0
ASV1552	0	0	0	0	0	0	0	0	0	0	0	0	0	0	0	1688296	0	0	0	0	0	0	0	0	0	0	0	0	0	0	0	0	3296406	0	0	0	0	0	0	0	0	0	0	130040	0	0	0	0	0
ASV1553	0	0	0	0	0	0	0	0	0	0	0	0	0	0	0	0	0	0	0	0	0	15042705	0	0	0	0	0	0	0	0	0	0	0	0	0	0	0	0	0	0	0	0	0	0	0	0	0	0	0
ASV1554	0	0	0	0	0	0	0	0	0	0	0	0	0	0	0	0	0	0	0	0	0	0	0	0	0	0	0	35627694	0	0	0	0	0	0	0	0	0	0	0	0	0	0	0	0	0	0	0	0	0
ASV1555	0	0	0	0	0	0	0	0	9656591	0	0	0	0	0	0	0	0	0	0	0	0	0	0	0	0	0	0	0	0	0	0	0	0	0	0	0	0	0	0	0	0	0	0	0	0	0	0	0	0
ASV1556	0	0	0	0	0	0	0	0	0	0	0	0	0	0	0	0	0	0	0	0	0	0	0	2590546	0	0	0	0	0	0	0	0	0	0	0	0	0	0	0	0	0	0	0	0	0	0	0	0	0
ASV1557	0	0	0	0	0	0	0	0	0	0	0	0	0	0	0	0	0	0	0	0	0	0	0	0	24691716	0	0	0	0	0	0	0	0	0	0	0	0	0	0	0	0	0	0	0	0	0	0	0	0
ASV1558	0	0	0	0	0	0	0	0	0	0	0	0	0	0	0	0	0	0	0	0	0	0	0	0	0	0	0	0	0	0	0	0	0	1761932	0	0	0	0	0	0	0	0	0	0	0	0	0	0	0
ASV1559	32018144	0	0	0	0	0	0	0	0	0	0	0	0	0	0	0	0	0	0	0	0	0	0	0	0	0	0	0	0	0	0	0	0	0	0	0	0	0	0	0	0	0	0	0	0	0	0	0	0
ASV1560	0	0	0	0	0	0	2623609	0	0	0	0	0	0	0	0	0	0	0	0	0	0	0	0	629647	0	0	9915798	0	0	0	0	0	0	0	0	0	0	0	0	0	0	0	0	0	0	0	0	0	0
ASV1561	0	0	0	0	0	0	0	0	0	0	0	0	701977	0	0	0	0	0	0	0	0	0	0	0	0	0	0	0	0	0	0	0	0	0	0	0	0	0	0	0	0	0	0	0	0	0	0	0	0
ASV1562	0	0	0	0	0	0	0	0	0	0	0	0	0	0	0	0	0	0	0	0	0	0	0	0	0	0	22547074	0	0	0	0	0	0	0	0	0	0	0	0	0	0	0	0	0	0	0	0	0	0
ASV1563	0	0	0	0	0	0	0	0	0	0	0	0	0	5214609	0	0	0	0	0	0	0	0	0	0	0	0	0	0	0	0	0	0	0	0	0	0	0	0	0	0	0	0	0	0	0	0	0	0	0
ASV1564	0	0	0	0	0	0	0	0	0	0	0	0	0	3122219	0	0	0	0	0	0	0	0	0	0	9584776	0	0	0	0	0	0	0	0	0	0	0	0	0	0	0	0	0	0	0	0	0	0	0	0
ASV1565	0	0	0	0	0	0	0	0	0	0	0	0	0	0	0	0	0	0	0	0	0	0	0	0	0	0	0	0	0	0	11399263	0	0	0	0	0	0	0	0	0	0	0	0	0	0	0	0	15218824	0
ASV1566	0	0	0	0	0	0	0	0	0	0	0	0	0	0	0	0	0	0	0	0	0	0	0	0	0	0	0	0	0	0	0	0	0	0	0	0	0	0	0	0	0	0	0	0	0	0	0	0	11109605
ASV1567	0	0	0	0	0	0	4104642	0	0	0	0	0	342486	0	0	0	0	0	0	0	0	0	0	0	0	0	0	0	0	0	0	0	0	0	0	0	0	0	0	0	0	0	0	0	0	0	0	0	0
ASV1568	0	0	0	0	0	0	0	0	2323636	0	0	0	452825	0	0	0	0	0	0	0	0	0	0	0	0	0	0	0	0	0	0	0	0	0	0	0	0	0	0	0	0	0	0	43039	0	0	0	0	0
ASV1569	10426392	0	0	0	0	0	0	0	1544318	0	0	0	0	0	0	2273185	0	0	0	0	0	0	0	0	4867090	0	0	0	0	0	0	0	0	0	0	0	0	0	0	0	0	0	0	0	0	0	0	0	0
ASV1570	0	0	0	0	0	0	8465967	0	0	0	0	0	0	0	0	0	0	0	0	0	0	0	0	0	0	0	0	0	0	0	0	0	0	0	0	0	0	0	0	0	0	0	0	0	0	0	0	0	0
ASV1571	0	0	0	0	0	0	0	0	9370227	0	0	0	0	0	0	0	0	0	0	0	0	0	0	0	0	0	0	0	0	0	0	0	0	0	0	0	0	0	0	0	0	0	0	0	0	0	0	0	0
ASV1572	0	0	0	0	0	0	0	0	0	0	0	0	0	0	0	0	0	0	0	0	0	0	0	0	0	0	0	0	0	0	0	0	0	0	0	0	0	0	0	0	0	0	0	0	0	0	25809840	0	0
ASV1573	0	0	0	0	0	0	0	0	1687500	0	0	344034	0	2965621	0	0	0	0	0	0	0	0	0	0	0	0	0	0	0	0	0	0	0	0	0	0	0	0	0	0	0	0	0	0	0	0	0	0	0
ASV1574	0	0	0	0	0	0	0	0	0	2305139	0	0	0	0	0	0	0	0	0	0	0	0	0	0	0	0	0	0	0	0	0	0	0	0	0	0	0	0	0	0	0	0	0	0	0	0	0	0	0
ASV1575	0	0	0	0	0	0	0	0	0	0	0	0	0	5096055	0	0	0	0	0	0	0	0	0	0	0	0	0	0	0	0	0	0	0	0	0	0	0	0	0	0	0	0	0	0	0	0	0	0	0
ASV1576	0	0	0	0	0	0	0	0	0	0	0	0	0	0	0	0	0	0	0	0	0	0	0	0	7947090	0	0	0	0	0	0	0	0	0	0	0	0	0	0	0	0	0	0	0	8499802	0	0	0	0
ASV1577	0	0	0	0	0	0	0	0	0	0	0	0	0	0	0	0	0	0	0	0	0	0	0	0	0	0	21871277	0	0	0	0	0	0	0	0	0	0	0	0	0	0	0	0	0	0	0	0	0	0
ASV1578	0	0	0	0	0	0	0	0	0	0	0	0	0	0	0	0	0	0	0	0	0	0	0	0	0	0	0	0	0	0	0	0	0	0	5171726	0	0	0	12100699	0	0	0	0	0	0	0	0	0	0
ASV1579	0	0	0	0	0	0	0	0	0	0	0	0	0	0	0	0	0	0	0	0	0	0	0	0	0	0	0	0	0	0	0	0	0	0	0	0	0	0	0	0	720000	0	0	0	0	0	0	0	0
ASV1580	0	0	0	0	0	0	0	0	0	0	0	0	0	0	0	0	0	0	0	0	0	0	0	0	0	0	0	0	0	0	0	0	0	0	0	0	0	0	0	0	0	0	0	0	0	0	0	0	0
ASV1581	0	0	0	0	0	0	0	0	2818636	0	0	0	0	0	0	0	0	0	0	0	0	0	0	0	0	0	0	0	0	0	0	0	0	0	0	0	0	0	0	0	0	0	0	0	0	0	0	0	0
ASV1582	0	0	0	0	0	0	0	0	0	0	0	0	452825	0	0	0	0	0	0	0	0	0	0	0	0	0	0	0	0	0	0	0	0	0	0	0	0	0	0	0	0	0	0	0	2062574	0	0	4407446	0
ASV1583	0	0	0	0	0	0	0	0	0	0	0	0	0	0	0	0	0	0	0	0	0	0	0	0	0	0	0	0	0	0	0	0	0	0	0	0	0	0	0	0	0	0	4501960	0	0	0	0	0	0
ASV1584	0	0	0	0	0	0	0	0	0	0	0	0	0	0	0	0	0	0	0	0	0	0	0	0	0	0	0	0	0	0	0	0	0	0	0	0	0	0	0	0	0	0	0	0	0	0	25411680	0	0
ASV1585	0	0	0	0	0	0	0	0	0	0	0	0	0	0	0	0	0	0	0	0	0	0	0	0	0	0	0	0	0	0	0	0	0	0	0	0	0	0	0	0	0	0	0	0	0	0	0	0	0
ASV1586	0	0	0	0	0	0	4886046	0	0	0	0	0	0	0	0	0	0	0	0	0	0	0	0	0	0	0	0	0	0	0	0	0	0	0	0	0	0	0	0	0	0	0	0	0	0	0	0	4617602	2388512
ASV1587	0	0	0	0	0	0	0	36658559	0	0	0	0	0	0	0	0	0	0	0	0	0	0	0	0	0	0	0	0	0	0	0	0	0	0	0	0	0	0	0	0	0	0	0	0	0	0	0	0	0
ASV1588	0	0	0	0	0	0	0	0	0	0	0	0	0	3594665	0	0	0	0	0	0	0	0	0	0	0	0	0	0	0	0	0	0	0	0	0	0	0	0	0	0	0	0	1156070	0	0	0	0	0	0
ASV1589	0	0	0	0	0	0	0	0	0	0	0	0	0	0	0	0	0	0	0	0	0	0	0	0	0	0	0	33698148	0	0	0	0	0	0	0	0	0	0	0	0	0	0	0	0	0	0	0	0	0
ASV1590	0	0	0	0	0	0	0	0	0	0	0	0	0	0	0	0	0	0	0	0	0	0	0	0	0	0	0	0	0	0	0	0	9450848	0	0	0	0	0	0	0	0	0	0	0	0	0	0	0	0
ASV1591	0	0	0	0	0	0	0	0	0	0	0	0	0	0	0	0	0	0	0	0	0	0	0	0	0	0	0	0	0	0	0	0	0	0	0	4831750	0	0	0	0	0	0	0	0	0	0	0	0	0
ASV1592	0	0	0	0	0	0	0	0	0	0	0	0	0	0	0	0	0	0	0	0	0	0	0	0	0	0	0	0	0	0	0	0	0	0	0	0	0	0	0	0	0	0	0	60562	0	0	10805760	0	4624623
ASV1593	0	0	0	0	0	0	0	0	0	0	0	0	0	0	0	0	0	0	0	0	0	0	0	0	0	0	0	0	0	0	0	0	0	0	0	0	0	0	0	0	0	0	0	0	12586139	0	0	0	0
ASV1594	0	0	0	0	0	0	0	0	0	0	0	0	0	0	0	0	0	0	0	0	0	0	0	0	0	0	0	0	0	0	0	0	0	0	0	0	0	0	0	0	0	0	0	0	0	0	0	0	0
ASV1595	0	0	0	0	0	0	0	0	0	0	0	0	332203	0	0	0	0	0	0	0	0	0	0	0	0	0	0	0	0	0	0	0	0	0	0	0	0	0	0	0	0	0	786128	0	1280792	0	0	0	0
ASV1596	0	0	0	0	0	0	0	0	0	0	0	0	0	0	0	0	0	0	0	0	0	0	0	0	0	0	0	0	0	0	0	23319366	0	0	0	0	0	0	0	0	0	0	0	0	0	0	0	0	0
ASV1597	0	0	0	0	0	0	0	34400901	0	0	210000	0	0	0	0	0	0	0	0	0	0	0	0	0	0	0	0	0	0	0	0	0	0	0	0	0	0	0	0	0	0	0	0	0	0	0	0	0	0
ASV1598	0	0	0	0	0	0	0	0	0	0	0	0	0	0	0	0	0	0	0	0	0	8303985	0	0	0	0	0	0	0	0	0	0	0	0	0	0	0	0	0	0	0	0	0	0	0	0	0	0	0
ASV1599	0	0	0	0	0	0	0	0	0	0	0	0	0	0	0	0	0	0	0	0	0	0	0	0	0	0	0	0	36133333	0	0	0	0	0	0	0	0	0	0	0	0	0	0	0	0	0	0	0	0
ASV1600	0	0	0	0	0	0	0	0	0	0	0	0	0	0	0	0	0	0	0	0	0	0	0	0	0	0	0	0	0	0	0	0	0	0	0	0	0	0	0	0	0	0	0	0	0	0	0	0	0
ASV1601	0	0	0	0	0	0	0	0	0	0	0	0	0	0	0	0	0	0	0	0	0	0	0	0	0	0	0	0	0	0	0	0	0	0	0	0	0	0	0	0	0	0	0	0	0	0	0	0	0
ASV1602	0	0	0	0	0	0	0	0	8942727	0	0	0	0	0	0	0	0	0	0	0	0	0	0	0	0	0	0	0	0	0	0	0	0	0	0	0	0	0	0	0	0	0	0	0	0	0	0	0	0
ASV1603	0	0	0	0	0	0	0	0	0	0	1267568	0	0	0	8142880	0	0	0	0	0	0	0	0	0	0	0	0	0	0	0	0	0	0	0	0	0	0	0	0	0	0	0	0	0	0	0	0	0	0
ASV1604	0	0	0	0	0	0	0	0	0	0	0	0	0	789181	0	0	0	0	0	0	0	0	0	0	0	0	0	0	0	0	0	0	0	0	0	0	0	0	0	0	0	0	0	0	0	0	0	0	0
ASV1605	0	0	0	0	0	0	0	0	0	0	0	0	0	0	0	0	0	0	0	0	1591425	0	0	0	0	0	0	0	0	0	0	0	0	0	0	0	0	0	0	0	0	0	0	0	0	0	0	0	0
ASV1606	0	0	0	0	0	0	0	0	0	0	0	0	0	0	0	0	0	0	0	0	0	0	0	0	0	0	0	0	0	0	0	0	0	0	0	0	0	0	0	4270063	0	0	0	0	0	0	0	0	0
ASV1607	0	0	0	6019271	0	0	0	0	0	0	0	0	0	0	0	0	0	0	0	0	0	0	0	0	0	0	0	0	0	0	0	0	0	0	0	0	0	0	0	0	0	0	0	0	0	0	0	0	572823
ASV1608	0	0	0	0	0	0	7998033	0	0	0	0	0	0	0	0	0	0	0	0	0	0	0	0	0	0	0	0	0	0	0	0	0	0	0	0	0	0	0	0	0	0	0	0	0	0	0	0	0	0
ASV1609	0	0	0	0	0	0	0	0	0	0	0	0	0	0	0	0	0	0	0	0	0	0	0	0	0	0	0	0	0	0	0	0	0	1613182	0	0	0	0	0	0	0	0	0	0	0	0	0	0	0
ASV1610	0	0	0	0	0	0	7929887	0	0	0	0	0	0	0	0	0	0	0	0	0	0	0	0	0	0	0	0	0	0	0	0	0	0	0	0	0	0	0	0	0	0	0	0	0	0	0	0	0	0
ASV1611	0	0	0	0	0	0	7929887	0	0	0	0	0	0	0	0	0	0	0	0	0	0	0	0	0	0	0	0	0	0	0	0	0	0	0	0	0	0	0	0	0	0	0	0	0	0	0	0	0	0
ASV1612	0	0	0	0	0	0	0	0	0	0	0	0	643446	0	0	0	0	0	0	0	0	0	0	0	0	0	0	0	0	0	0	0	0	0	0	0	0	0	0	0	0	0	0	0	0	0	0	0	0
ASV1613	0	0	0	0	0	0	0	0	0	0	0	0	0	0	0	0	0	0	0	0	0	0	0	0	0	0	20687606	0	0	0	0	0	0	0	0	0	0	0	0	0	0	0	0	0	0	0	0	0	0
ASV1614	0	0	0	0	0	0	0	0	0	0	0	0	0	0	0	0	0	0	0	0	0	0	0	0	0	0	0	0	0	0	0	0	0	0	0	0	0	0	0	0	0	0	0	0	0	0	24222240	0	0
ASV1615	0	0	0	0	0	0	0	0	0	0	0	0	0	0	0	0	0	0	0	0	0	0	0	0	0	0	0	0	0	0	0	0	0	0	0	0	0	0	0	0	0	0	0	0	0	0	0	0	0
ASV1616	20154227	0	0	0	0	0	0	0	0	0	0	0	0	0	0	0	0	0	0	0	0	0	0	0	0	0	0	0	0	0	0	0	0	0	0	0	0	3943583	0	0	0	0	0	0	0	0	0	0	0
ASV1617	0	0	25941447	0	0	0	0	0	0	0	0	0	0	0	0	0	0	0	0	0	0	0	0	0	0	0	0	0	0	0	0	0	0	0	0	0	0	0	0	0	0	0	0	0	0	0	0	0	0
ASV1618	0	0	0	0	0	0	1801318	19127027	0	0	0	0	0	0	0	0	0	0	0	0	0	0	0	0	0	0	0	0	0	0	0	0	0	0	0	0	0	0	0	0	0	0	0	0	2550495	0	0	0	0
ASV1619	0	0	0	0	0	0	1801318	0	2039318	0	0	0	0	0	0	0	0	0	0	0	0	0	0	0	5953134	0	0	0	0	0	0	0	0	0	0	0	0	0	0	0	0	0	987507	0	0	0	0	0	0
ASV1620	0	0	0	0	0	0	0	0	0	0	4340000	0	0	0	0	0	0	0	0	0	0	0	0	0	0	0	0	0	0	0	0	0	0	0	0	0	0	0	0	0	0	0	0	0	0	0	0	0	0
ASV1621	0	0	0	0	0	0	0	0	0	0	0	0	0	0	0	0	0	0	0	0	0	0	0	0	0	0	0	0	0	0	0	0	0	0	0	0	0	0	0	3755358	0	0	0	0	0	0	0	2527714	0
ASV1622	0	0	0	0	0	0	0	0	0	0	0	0	0	0	0	0	0	0	0	0	0	0	0	0	0	0	0	0	0	0	0	0	0	0	0	0	0	0	0	0	0	0	0	0	0	0	0	0	0
ASV1623	0	0	0	0	0	13977066	0	0	0	0	0	0	0	0	0	0	0	0	0	0	0	0	0	0	0	0	0	0	0	0	0	0	0	0	0	0	0	0	0	0	0	0	0	0	0	0	0	0	0
ASV1624	0	0	0	0	0	0	0	0	0	0	0	0	0	0	0	0	0	0	0	0	0	0	0	0	0	0	0	0	0	0	0	0	0	0	0	0	0	0	0	0	0	0	0	420553	0	0	0	0	0
ASV1625	0	0	0	0	0	0	0	0	0	0	0	0	0	0	0	0	0	0	0	0	0	0	0	0	0	0	0	0	0	0	0	0	0	0	0	0	0	0	0	0	0	0	0	0	0	0	23824080	0	0
ASV1626	0	0	0	8234712	0	0	0	0	0	0	0	0	0	0	0	0	0	0	0	0	0	0	0	0	0	0	0	0	0	0	0	0	0	0	0	0	0	0	0	0	0	0	0	0	0	0	0	0	0
ASV1627	0	0	0	0	0	0	0	0	0	0	4270000	0	0	0	0	0	0	0	0	0	0	0	0	0	0	0	0	0	0	0	0	0	0	0	0	0	0	0	0	0	0	0	0	0	0	0	0	0	0
ASV1628	0	0	0	0	0	0	0	0	0	0	0	0	0	0	0	0	0	0	0	0	0	0	0	0	0	0	0	0	0	0	0	0	0	0	0	0	0	0	0	0	0	0	0	417172	0	0	0	0	0
ASV1629	0	1714726	0	0	0	0	813205	0	0	0	0	0	0	0	0	0	0	0	0	0	0	0	0	0	0	0	0	0	18538889	0	0	0	0	0	0	0	0	0	0	0	0	0	0	0	0	0	0	0	0
ASV1630	0	0	0	0	0	0	0	0	0	0	0	0	0	0	0	0	0	0	0	0	0	0	0	0	0	0	0	0	0	0	0	0	8843343	0	0	0	0	0	0	0	0	0	0	0	0	0	0	0	0
ASV1631	0	0	0	0	0	0	0	0	0	0	0	0	0	0	0	0	0	0	0	0	0	0	0	0	0	0	0	0	0	0	0	0	8843343	0	0	0	0	0	0	0	0	0	0	0	0	0	0	0	0
ASV1632	0	0	0	0	0	0	0	0	0	0	0	0	0	0	0	0	0	0	0	0	0	0	0	0	0	0	0	0	0	0	0	0	0	0	0	0	0	12658021	0	0	0	0	0	0	0	0	0	0	0
ASV1633	0	0	0	0	0	0	0	0	0	0	0	0	0	0	0	0	0	0	0	0	0	0	0	0	0	0	0	0	0	0	0	0	0	0	0	0	0	0	0	0	0	0	0	413790	0	0	0	0	0
ASV1634	0	0	0	0	0	0	0	0	0	0	0	0	0	0	0	0	0	0	0	0	0	0	0	0	0	0	0	0	0	0	0	0	0	0	0	0	0	0	0	0	0	0	0	0	11710099	0	0	0	0
ASV1635	0	0	0	0	0	0	0	0	0	0	0	0	0	0	0	0	0	0	0	0	0	0	0	0	0	0	0	0	0	0	0	0	0	0	0	0	0	0	0	0	0	0	0	0	0	0	0	0	9945566
ASV1636	0	0	0	0	0	0	0	0	0	0	0	0	0	0	0	0	0	0	0	0	0	0	0	0	0	0	0	0	0	0	0	0	0	0	0	4460750	0	0	0	0	0	0	0	0	0	0	0	0	0
ASV1637	0	0	14294737	0	0	0	0	0	0	0	0	0	0	0	0	0	0	0	0	0	0	0	0	0	0	0	0	0	0	0	0	0	0	0	0	0	7239647	0	0	0	0	0	0	0	0	0	0	0	0
ASV1638	0	0	0	0	0	0	0	0	0	2059851	0	0	0	0	0	0	0	0	0	0	0	0	0	0	0	0	0	0	0	0	0	0	0	0	0	0	0	0	0	0	0	0	0	0	0	0	0	0	0
ASV1639	0	0	0	0	0	0	0	0	0	0	2219189	0	0	0	0	0	0	0	0	0	0	0	0	0	0	0	0	15333002	0	0	0	0	0	0	0	0	0	0	0	0	0	0	0	0	0	0	0	0	0
ASV1640	0	0	0	0	0	0	0	0	0	0	0	0	0	0	0	6931556	0	0	0	0	0	0	0	0	0	0	0	0	0	0	0	0	0	0	0	0	0	0	0	0	0	0	0	0	0	0	0	0	0
ASV1641	0	0	0	0	0	0	0	0	0	0	0	0	0	0	0	0	0	0	0	0	0	0	0	0	0	0	0	0	0	0	0	0	0	0	0	0	0	0	0	194189	0	0	0	0	0	0	3029040	0	0
ASV1642	0	0	0	0	0	0	0	0	0	0	0	0	0	0	0	0	0	0	0	0	0	0	0	0	0	0	0	0	0	0	0	0	0	0	0	0	0	0	0	0	0	0	0	407027	0	0	0	0	0
ASV1643	0	0	0	0	0	0	0	0	0	0	0	0	0	0	0	0	0	0	0	0	0	0	0	0	0	0	0	0	0	0	0	0	0	0	0	0	0	0	0	0	0	0	0	0	0	0	0	0	0
ASV1644	0	0	0	0	0	0	0	0	0	0	0	0	0	0	0	0	0	0	0	0	0	0	0	0	0	0	0	0	0	0	0	0	0	0	0	0	0	0	0	0	0	0	0	0	0	0	0	0	0
ASV1645	18491546	0	0	0	0	0	0	0	0	0	0	0	0	0	0	1630222	0	0	0	0	0	0	0	0	0	0	0	0	0	0	0	0	0	0	0	0	0	0	0	0	0	0	0	39350	0	0	0	0	0
ASV1646	0	0	0	1192930	1191826	0	106762	0	0	0	0	206023	0	0	463685	0	0	0	0	0	0	0	0	0	4505075	0	155638	0	794444	0	0	0	0	67216	0	0	0	709358	0	0	0	0	0	0	0	336494	0	0	0
ASV1647	0	0	0	0	0	0	336185	0	0	0	0	0	0	295500	0	0	0	0	0	0	0	0	622907	0	0	0	0	0	0	7275	977778	0	0	0	0	0	0	0	0	0	0	0	360992	0	0	0	0	0	0
ASV1648	0	0	0	0	0	0	0	0	0	0	0	2695398	0	0	0	0	0	0	0	0	0	0	0	0	0	0	0	0	0	0	0	0	0	0	0	0	0	0	0	0	0	0	0	0	0	0	0	0	0
ASV1649	0	0	0	0	0	0	0	0	0	0	0	0	0	4541329	0	0	0	0	0	0	0	0	0	0	0	0	0	0	0	0	0	0	0	0	0	0	0	0	0	0	0	0	0	0	0	0	0	0	0
ASV1650	0	0	0	0	0	0	0	0	0	0	0	0	0	0	0	0	0	0	16104290	0	0	0	0	0	0	0	0	0	0	0	0	0	0	0	0	0	0	0	0	0	0	0	0	0	0	0	0	0	0
ASV1651	0	0	0	0	0	0	0	0	0	0	0	0	0	0	0	0	0	0	0	0	0	0	0	0	0	0	0	0	0	0	0	0	8639691	0	0	0	0	0	0	0	0	0	0	0	0	0	0	0	0
ASV1652	0	0	0	0	0	0	0	0	0	0	0	0	0	0	0	0	0	0	0	0	0	0	0	0	0	0	0	0	0	0	0	0	0	0	0	0	0	0	0	0	0	0	0	0	0	0	0	0	0
ASV1653	0	395548	0	0	0	0	0	0	0	0	0	183352	0	183139	0	0	0	0	0	0	0	0	0	0	1614701	0	0	0	1883333	0	0	3274199	0	0	0	0	0	0	0	0	0	0	0	77778	1380594	0	0	0	0
ASV1654	0	0	0	0	0	0	7398351	0	0	0	0	0	0	0	0	0	0	0	0	0	0	0	0	0	0	0	0	0	0	0	0	0	0	0	0	0	0	0	0	0	0	0	0	0	0	0	0	0	0
ASV1655	0	0	0	0	0	0	0	0	0	2021969	0	0	0	0	0	0	0	0	0	0	0	0	0	0	0	0	0	0	0	0	0	0	0	0	0	0	0	0	0	0	0	0	0	0	0	0	0	0	0
ASV1656	0	0	0	0	0	0	0	0	0	0	0	0	600734	0	0	0	0	0	0	0	0	0	0	0	0	0	0	0	0	0	0	0	0	0	0	0	0	0	0	0	0	0	0	0	0	0	0	0	0
ASV1657	0	0	0	0	0	0	0	0	0	0	0	0	0	0	0	6815407	0	0	0	0	0	0	0	0	0	0	0	0	0	0	0	0	0	0	0	0	0	0	0	0	0	0	0	0	0	0	0	0	0
ASV1658	0	0	0	0	0	0	0	0	0	0	0	0	0	0	0	1277630	0	0	0	0	0	0	0	0	0	0	0	0	0	0	0	2181249	0	0	0	0	0	0	0	0	0	0	0	116206	1380594	0	2454480	0	0
ASV1659	0	0	0	0	0	0	0	0	0	0	0	0	0	0	0	0	0	0	0	0	0	0	0	0	0	0	0	0	0	0	0	0	0	0	0	0	0	0	0	0	0	0	0	0	0	0	0	0	0
ASV1660	0	0	0	0	0	0	0	0	0	0	0	0	0	4462587	0	0	0	0	0	0	0	0	0	0	0	0	0	0	0	0	0	0	0	0	0	0	0	0	0	0	0	0	0	0	0	0	0	0	0
ASV1661	0	0	0	0	0	0	0	0	0	0	0	0	0	0	0	0	0	0	0	0	0	0	0	0	0	0	0	0	0	0	0	0	0	1478352	0	0	0	0	0	0	0	0	0	0	0	0	0	0	0
ASV1662	0	910274	0	0	0	0	0	0	0	1592951	0	0	0	0	0	0	0	0	0	0	0	0	0	0	0	0	0	0	0	0	0	0	0	0	0	0	0	0	0	0	0	0	0	0	0	0	0	0	0
ASV1663	0	0	0	0	0	12999348	0	0	0	0	0	0	0	0	0	0	0	0	0	0	0	0	0	0	0	0	0	0	0	0	0	0	0	0	0	0	0	0	0	0	0	0	0	0	0	0	0	0	0
ASV1664	0	0	0	0	0	0	0	14586486	0	0	0	0	0	0	0	0	0	0	0	0	410263	0	0	0	0	0	1941383	0	0	0	0	0	0	0	0	0	0	0	0	0	0	0	0	67325	0	0	0	0	0
ASV1665	0	0	0	0	0	0	0	0	0	0	0	0	0	0	0	0	0	0	0	0	0	0	0	2179991	0	0	0	0	0	0	0	0	0	0	0	0	0	0	0	0	0	0	0	0	0	0	0	0	0
ASV1666	0	0	0	0	0	0	0	0	0	0	0	0	0	0	0	0	0	0	0	0	0	0	0	0	0	0	0	0	0	0	21046674	0	0	0	0	0	0	0	0	0	0	0	0	0	0	0	0	0	0
ASV1667	0	0	0	0	0	0	0	0	0	0	0	0	0	0	0	0	0	0	0	0	0	0	0	0	0	0	0	0	0	0	0	0	0	0	0	0	0	0	0	3857673	0	0	0	0	0	0	0	0	0
ASV1668	0	0	0	0	0	0	0	0	0	0	0	0	0	0	0	0	0	0	0	0	0	0	0	0	0	0	0	0	0	0	0	0	0	0	0	0	0	0	0	0	0	0	0	0	0	0	0	0	0
ASV1669	0	0	0	707892	0	0	0	0	0	0	0	0	0	0	0	0	0	0	0	0	0	0	0	0	0	0	0	0	0	0	0	3822999	0	0	3337567	0	0	0	7376923	0	0	0	0	0	0	0	0	0	0
ASV1670	0	0	0	0	35748087	0	0	0	0	0	0	0	0	0	0	0	0	0	0	0	0	0	0	0	0	0	0	0	0	0	0	0	0	0	0	0	0	0	0	0	0	0	0	0	0	0	0	0	0
ASV1671	0	0	0	0	0	0	0	0	0	0	3986216	0	0	0	0	0	0	0	0	0	0	0	0	0	0	0	0	0	0	0	0	0	0	0	0	0	0	0	0	0	0	0	0	0	0	0	0	0	0
ASV1672	0	0	0	0	0	0	0	0	0	0	0	0	0	0	0	0	0	0	0	0	0	0	0	0	0	0	0	0	0	0	0	0	0	0	0	0	0	0	0	0	0	0	0	389811	0	0	0	0	0
ASV1673	11136495	0	0	0	10204174	0	0	0	0	0	0	0	0	0	0	0	0	0	0	0	257596	0	414097	0	0	0	0	0	0	0	0	0	0	0	0	0	0	0	0	0	0	0	0	0	0	0	0	0	0
ASV1674	710103	0	0	0	890522	0	0	0	0	0	1019730	0	0	0	0	58074	0	0	0	0	0	0	0	0	0	0	0	0	0	0	0	0	562633	0	849426	0	0	0	465035	0	0	0	587731	0	0	0	0	7326284	0
ASV1675	0	0	0	0	35426696	0	0	0	0	0	0	0	0	0	0	0	0	0	0	0	0	0	0	0	0	0	0	0	0	0	0	0	0	0	0	0	0	0	0	0	0	0	0	0	0	0	0	0	0
ASV1676	0	0	0	0	0	0	994927	0	0	0	0	0	0	71663	0	0	0	0	0	0	397502	0	0	0	0	0	6409840	0	0	0	0	0	0	0	0	0	0	0	0	0	0	0	0	0	0	0	0	0	0
ASV1677	0	0	0	0	0	0	0	0	0	0	0	0	0	0	0	0	0	0	0	0	0	6973877	0	0	0	0	0	0	0	0	0	0	0	0	0	0	0	0	0	1570214	0	0	0	0	0	0	0	0	0
ASV1678	0	0	0	0	0	0	0	0	0	0	0	0	0	0	0	0	0	0	0	0	0	0	0	0	0	0	0	0	0	0	0	0	0	0	0	0	0	0	0	1502352	0	0	0	0	0	0	0	0	0
ASV1679	0	0	0	0	0	0	0	0	0	0	0	0	0	0	0	0	0	0	0	0	0	0	0	0	0	0	0	0	0	0	0	0	0	0	0	0	0	0	0	0	0	0	0	386430	0	0	0	0	0
ASV1680	0	0	0	0	0	0	0	0	0	0	0	0	0	0	0	0	0	0	0	0	0	0	0	0	0	0	0	0	0	0	0	0	0	0	0	0	0	0	0	0	0	0	0	386430	0	0	0	0	0
ASV1681	0	0	0	0	0	0	0	0	0	0	0	0	0	0	0	0	0	0	0	0	0	0	0	0	0	0	0	0	0	0	0	0	0	0	0	0	0	0	0	0	0	0	0	0	0	0	8653680	0	3463212
ASV1682	0	0	0	0	35105304	0	0	0	0	0	0	0	0	0	0	0	0	0	0	0	0	0	0	0	0	0	0	0	0	0	0	0	0	0	0	0	0	0	0	0	0	0	0	0	0	0	0	0	0
ASV1683	0	0	0	0	0	0	0	0	0	0	0	0	384407	789181	0	0	0	0	0	0	0	0	0	0	0	0	0	0	0	0	0	0	0	0	0	0	0	0	0	0	0	79418	0	25209	0	0	0	0	0
ASV1684	0	0	0	0	0	0	0	0	0	0	0	0	0	0	4740944	0	0	0	0	0	0	0	0	0	0	0	0	0	0	0	0	0	0	0	0	0	0	0	0	0	0	0	0	0	0	0	0	0	0
ASV1685	0	0	0	0	0	0	0	0	0	0	0	0	0	0	0	0	0	0	0	0	0	0	0	0	0	0	0	0	0	0	0	0	0	0	0	0	0	0	0	0	0	0	0	383048	0	0	0	0	0
ASV1686	0	0	0	0	0	0	0	0	0	0	0	0	0	0	0	0	0	0	0	0	0	0	0	0	0	0	0	0	0	0	0	0	0	0	0	0	0	0	0	0	0	0	0	0	0	0	21646800	0	0
ASV1687	0	0	0	7498416	0	0	0	0	0	0	0	0	0	0	0	0	0	0	0	0	0	0	0	0	0	0	0	0	0	0	0	0	0	0	0	0	0	0	0	0	0	0	0	0	0	0	0	0	0
ASV1688	0	0	0	0	0	0	0	0	0	0	0	0	569096	0	0	0	0	0	0	0	0	0	0	0	0	0	0	0	0	0	0	0	0	0	0	0	0	0	0	0	0	0	0	0	0	0	0	0	0
ASV1689	0	0	0	0	0	0	0	0	0	0	0	0	569096	0	0	0	0	0	0	0	0	0	0	0	0	0	0	0	0	0	0	0	0	0	0	0	0	0	0	0	0	0	0	0	0	0	0	0	0
ASV1690	0	0	0	0	0	0	0	0	0	0	0	0	379266	0	0	0	0	0	0	0	0	3791908	0	0	0	0	0	0	0	0	0	0	0	0	0	0	0	0	0	0	0	0	0	0	0	0	0	0	0
ASV1691	0	0	0	0	0	0	0	0	0	0	0	0	79096	0	0	0	0	0	0	99178	0	0	0	0	0	0	0	0	0	0	0	0	0	0	0	0	0	0	0	0	0	0	0	0	0	0	0	0	4543166
ASV1692	0	0	0	0	0	0	0	0	0	0	0	0	0	0	0	0	0	0	0	0	0	0	0	0	0	0	0	0	0	0	0	0	0	0	0	0	0	0	0	0	0	0	0	0	0	0	0	0	0
ASV1693	0	0	0	0	0	0	0	0	0	0	0	0	0	0	0	0	0	0	0	0	0	0	0	0	0	0	0	0	0	0	0	0	0	0	0	0	0	0	0	0	0	0	0	0	0	0	0	0	0
ASV1694	0	0	0	0	0	0	0	0	7729773	0	0	0	0	0	0	0	0	0	0	0	0	0	0	0	0	0	0	0	0	0	0	0	0	0	0	0	0	0	0	0	0	0	0	0	0	0	0	0	0
ASV1695	0	0	0	0	0	0	0	0	0	0	3846216	0	0	0	0	0	0	0	0	0	0	0	0	0	0	0	0	0	0	0	0	0	0	0	0	0	0	0	0	0	0	0	0	0	0	0	0	0	0
ASV1696	0	0	0	0	0	0	0	0	0	0	0	0	0	0	0	0	0	0	0	0	0	0	0	0	0	3861125	0	0	0	0	0	0	0	0	0	0	0	0	0	0	0	0	0	0	0	0	0	0	0
ASV1697	0	0	0	0	0	0	0	0	0	0	0	0	0	0	0	0	0	0	0	0	0	0	0	0	0	0	0	0	0	0	0	0	0	0	0	0	0	0	0	0	0	0	0	376285	0	0	0	0	0
ASV1698	0	0	0	0	0	0	0	0	0	0	0	0	0	0	0	0	0	0	0	0	0	0	0	0	0	0	0	0	0	0	0	0	0	0	0	0	0	0	0	0	0	0	0	0	0	0	0	22667699	0
ASV1699	0	0	0	0	6755913	0	0	0	0	0	0	0	0	408746	0	0	0	0	0	0	0	0	0	0	0	0	0	0	0	0	0	0	0	0	5074004	0	0	0	0	0	0	0	0	0	0	0	0	0	0
ASV1700	0	0	0	0	0	0	0	0	0	0	0	0	0	0	0	0	0	0	0	0	0	0	0	0	0	0	0	0	30633333	0	0	0	0	0	0	0	0	0	0	0	0	0	0	0	0	0	0	0	0
ASV1701	0	0	0	0	0	0	0	0	0	0	0	0	0	0	0	0	0	0	0	0	0	0	0	0	0	0	0	0	0	0	0	0	0	0	0	0	0	0	0	0	0	0	0	372903	0	0	0	0	0
ASV1702	0	0	0	0	0	0	0	17708108	0	0	210000	0	0	0	0	0	0	0	0	0	0	0	0	0	0	0	0	0	0	0	0	0	0	0	0	0	0	0	0	0	0	0	0	0	0	0	0	0	0
ASV1703	0	0	0	0	0	0	0	0	2182500	0	0	0	0	0	0	0	0	0	0	0	0	0	0	0	0	0	0	0	0	0	0	0	1145976	0	0	0	0	0	0	0	0	0	0	0	0	0	0	0	0
ASV1704	0	0	0	0	0	0	0	0	0	0	0	0	84237	0	0	0	0	0	0	0	0	0	0	0	0	0	0	0	0	0	0	0	0	0	0	3381875	0	0	0	0	0	0	0	0	0	0	0	0	0
ASV1705	0	0	0	0	0	0	4299993	0	0	0	0	0	0	0	0	0	0	0	0	0	0	0	0	0	0	0	0	0	0	0	0	0	0	0	0	0	0	0	0	0	0	0	0	0	0	0	7096320	0	0
ASV1706	0	0	0	0	0	0	0	0	0	0	0	0	0	4106925	0	0	0	0	0	0	0	0	0	0	0	0	0	0	0	0	0	0	0	0	0	0	0	0	0	0	0	0	0	0	0	0	0	0	0
ASV1707	0	0	0	0	0	0	0	0	0	0	0	0	0	0	0	0	0	0	0	0	0	0	0	0	0	0	0	0	0	0	0	0	0	0	0	0	0	0	0	0	0	0	0	366140	0	0	0	0	0
ASV1708	12799175	0	0	0	0	0	0	0	0	0	0	0	0	0	0	0	0	0	0	0	0	0	0	0	0	0	0	0	0	0	0	0	0	0	0	0	0	0	0	0	0	0	0	0	0	0	9828000	0	0
ASV1709	0	4258562	0	0	0	0	0	0	0	0	0	0	0	0	0	0	0	0	0	0	0	0	0	0	0	0	0	0	0	0	0	0	390046	0	0	0	0	0	0	0	0	0	0	0	0	0	0	0	0
ASV1710	0	0	0	0	33170261	0	0	0	0	0	0	0	0	0	0	0	0	0	0	0	0	0	0	0	0	0	0	0	0	0	0	0	0	0	0	0	0	0	0	0	0	0	0	0	0	0	0	0	0
ASV1711	0	0	0	0	33170261	0	0	0	0	0	0	0	0	0	0	0	0	0	0	0	0	0	0	0	0	0	0	0	0	0	0	0	0	0	0	0	0	0	0	0	0	0	0	0	0	0	0	0	0
ASV1712	0	0	0	0	0	0	0	2320721	0	0	0	0	0	0	0	0	0	0	0	0	0	0	0	0	3057015	0	0	0	0	0	0	2911433	0	224716	0	0	0	0	0	593006	0	0	0	0	0	0	0	0	244369
ASV1713	0	0	0	0	0	0	0	0	0	0	0	0	0	0	0	0	0	0	0	0	0	0	0	0	0	0	0	0	0	0	0	19124299	0	0	0	0	0	0	0	0	0	0	0	0	0	0	0	0	0
ASV1714	0	0	0	0	0	0	0	0	0	0	0	0	0	0	0	0	0	0	0	0	0	0	0	0	0	0	0	0	0	0	0	0	0	0	0	0	0	0	0	0	0	0	0	140184	0	0	0	0	0
ASV1715	0	0	0	0	0	0	0	0	0	0	0	0	0	0	0	0	0	0	0	0	0	0	0	0	0	0	0	0	0	0	0	0	0	0	0	0	0	0	0	0	0	0	0	0	0	2140518	0	0	0
ASV1716	0	0	0	0	0	0	0	0	0	0	0	0	0	0	0	0	0	0	0	0	0	0	0	0	0	0	0	0	0	0	0	0	0	0	0	0	0	0	0	0	0	0	0	0	0	0	0	0	0
ASV1717	0	0	10071711	0	5818522	0	0	0	0	0	0	0	0	0	0	0	0	0	0	0	0	0	0	436898	0	0	0	0	0	0	2884445	0	0	0	0	0	0	0	0	0	0	0	0	0	0	0	0	0	0
ASV1718	0	0	0	0	0	0	0	0	0	0	0	0	0	0	0	0	0	0	0	0	0	0	0	0	0	0	0	0	0	0	0	0	0	0	2379144	0	0	0	5174126	0	0	0	1499162	0	0	0	0	0	0
ASV1719	0	0	0	0	0	0	0	0	0	0	0	0	0	0	0	0	0	0	0	0	0	0	0	0	0	0	0	0	0	0	0	0	0	0	0	0	0	0	0	0	0	0	0	0	0	0	0	0	0
ASV1720	0	0	0	0	0	0	0	0	0	0	0	0	0	0	0	0	0	0	0	0	0	0	0	0	0	0	0	0	0	0	0	0	0	0	0	0	0	0	0	0	0	0	0	0	0	0	0	0	0
ASV1721	0	0	13240132	2768209	0	0	0	0	0	0	0	0	0	0	0	0	0	0	0	0	0	0	0	0	0	0	0	0	0	0	0	0	0	0	0	0	0	0	0	0	0	0	0	0	0	0	0	0	0
ASV1722	0	0	0	637977	0	0	0	0	0	0	0	0	0	0	0	0	199549	0	0	170600	0	0	0	0	0	0	0	0	0	0	0	1092950	0	0	0	0	0	0	465035	96050	48421	0	0	0	0	0	0	0	0
ASV1723	0	0	0	0	0	0	933596	0	0	0	455946	0	0	0	0	1103407	0	0	0	0	0	0	0	0	0	0	0	0	0	0	0	0	0	0	0	0	0	0	0	0	0	0	0	0	0	0	0	0	4543166
ASV1724	0	0	0	0	0	0	0	0	0	0	0	0	0	0	0	6043852	0	0	0	0	0	0	0	0	0	0	0	0	0	0	0	0	0	0	0	0	0	0	0	0	0	0	0	0	0	0	0	0	0
ASV1725	0	0	0	0	0	0	0	0	0	0	0	0	0	0	0	0	0	0	0	0	751519	0	0	0	0	0	0	0	0	0	0	0	0	0	0	0	0	0	0	1467899	0	0	0	0	0	0	0	0	0
ASV1726	0	0	0	0	0	0	0	0	0	0	0	0	0	0	0	0	0	0	0	0	0	0	0	0	0	0	0	0	0	59815	0	3092816	4822073	0	0	0	0	0	0	0	0	0	0	28898	0	0	0	0	0
ASV1727	0	0	0	0	0	0	0	0	0	0	0	0	0	0	0	0	0	0	0	0	0	0	0	0	0	0	0	0	0	0	4937780	0	0	0	0	0	0	0	0	0	0	0	0	0	0	0	10221120	0	0
ASV1728	0	0	0	0	0	0	0	0	0	0	0	0	0	0	0	0	0	0	0	0	0	0	0	0	0	0	0	0	0	0	0	0	0	0	0	0	0	0	0	0	0	0	0	0	0	0	0	0	0
ASV1729	0	0	0	0	0	0	0	0	0	0	0	0	0	0	0	0	0	0	0	0	0	0	0	0	0	0	0	0	0	0	0	0	0	0	0	0	0	0	0	0	0	0	0	0	0	0	0	0	0
ASV1730	0	952397	0	0	0	0	0	0	0	0	0	0	0	0	0	0	0	0	0	0	1015260	0	0	0	0	0	0	0	0	0	0	0	0	0	0	0	0	0	0	0	0	0	0	0	0	0	0	0	0
ASV1731	0	0	21492763	0	0	0	0	0	0	0	0	0	0	0	0	0	0	0	0	0	0	0	0	0	0	0	0	0	0	0	0	0	0	0	0	0	0	0	0	0	0	0	0	0	0	0	0	0	0
ASV1732	0	0	0	0	0	0	3520861	0	0	0	0	0	0	0	0	0	0	0	0	0	0	0	0	0	0	0	0	0	0	0	0	0	0	299489	0	0	0	0	0	0	0	0	0	0	0	0	0	0	0
ASV1733	0	0	0	0	0	0	0	0	0	0	0	0	0	0	0	0	0	0	7359646	0	0	5099969	0	0	0	0	0	0	0	0	0	0	0	0	0	0	0	0	0	0	0	0	0	0	0	0	0	0	0
ASV1734	0	0	0	0	0	0	0	0	0	0	0	0	0	0	0	0	0	0	0	0	0	0	0	0	0	0	0	0	0	0	0	0	0	0	0	0	0	0	0	0	0	0	0	0	9958020	0	0	0	0
ASV1735	0	0	0	0	0	0	0	0	0	0	0	0	0	0	0	0	0	0	0	0	0	0	0	0	0	0	0	0	0	0	0	0	0	0	0	0	0	0	0	0	0	0	0	0	0	2074553	0	0	0
ASV1736	0	0	0	0	0	0	0	0	0	0	0	0	0	0	0	0	0	0	0	0	0	0	0	0	0	0	0	0	0	0	0	0	0	0	0	0	0	0	0	0	0	0	0	0	0	0	0	0	0
ASV1737	0	0	0	0	0	0	0	0	7159091	0	0	0	0	0	0	0	0	0	0	0	0	0	0	0	0	0	0	0	0	0	0	0	0	0	0	0	0	0	0	0	0	0	0	0	0	0	0	0	0
ASV1738	0	0	0	0	0	0	0	0	1687500	0	0	0	0	0	0	0	0	0	0	0	0	0	692511	0	0	0	0	0	0	0	0	0	0	0	0	0	0	0	0	793459	0	0	0	0	0	0	0	0	0
ASV1739	0	0	0	0	0	0	0	0	0	0	0	0	521638	0	0	0	0	0	0	0	0	0	0	0	0	0	0	0	0	0	0	0	0	0	0	0	0	0	0	0	0	0	0	0	0	0	0	0	0
ASV1740	0	0	0	0	0	0	0	0	0	0	0	0	521638	0	0	0	0	0	0	0	0	0	0	0	0	0	0	0	0	0	0	0	0	0	0	0	0	0	0	0	0	0	0	0	0	0	0	0	0
ASV1741	0	0	0	0	0	0	0	0	0	0	0	0	0	0	0	0	1364955	0	0	0	0	0	0	0	0	0	0	0	0	0	0	0	0	0	0	0	0	0	0	0	0	0	0	0	0	0	0	0	0
ASV1742	0	0	0	0	0	0	0	0	0	0	0	0	0	0	0	0	0	0	0	0	0	0	0	1937127	0	0	0	0	0	0	0	0	0	0	0	0	0	0	0	0	0	0	0	0	0	0	0	0	0
ASV1743	0	0	0	0	0	0	0	0	0	0	0	0	0	0	0	0	0	0	0	0	0	0	0	0	0	0	0	0	0	0	0	0	0	0	0	0	0	0	0	0	0	0	0	0	0	0	0	0	8363735
ASV1744	0	0	0	6825482	0	0	0	0	0	0	0	0	0	0	0	0	0	0	0	0	0	0	0	0	0	0	0	0	0	0	0	0	0	0	0	0	0	0	0	0	0	0	0	0	0	0	0	0	0
ASV1745	0	0	0	777808	0	0	0	0	0	0	0	137216	0	0	0	0	0	0	0	0	0	701797	0	162552	0	362637	0	0	0	7275	0	0	0	0	0	420875	2022989	0	0	0	0	0	0	0	0	0	0	0	0
ASV1746	0	0	0	0	0	0	0	0	0	0	0	0	0	0	0	0	0	0	0	0	0	0	0	0	0	0	0	0	7733333	0	0	0	0	0	0	0	0	0	0	0	0	0	0	195520	0	0	0	0	0
ASV1747	0	0	0	0	0	0	0	0	0	0	0	0	0	0	0	0	0	0	0	0	0	0	0	0	0	0	0	0	0	0	0	18212732	0	0	0	0	0	0	0	0	0	0	0	0	0	0	0	0	0
ASV1748	0	0	0	0	0	0	0	0	0	0	0	0	0	0	0	0	0	0	0	0	0	0	0	0	0	0	0	0	0	0	0	18212732	0	0	0	0	0	0	0	0	0	0	0	0	0	0	0	0	0
ASV1749	0	0	0	0	0	0	0	0	0	0	0	0	0	0	0	0	0	0	0	0	0	0	0	0	0	0	0	0	0	0	0	0	0	0	0	0	0	0	0	0	0	0	0	345850	0	0	0	0	0
ASV1750	0	0	0	0	0	0	0	0	0	0	0	0	0	0	0	0	0	0	0	0	0	0	0	0	0	0	0	0	0	0	0	0	0	0	0	0	0	0	0	0	0	0	0	345850	0	0	0	0	0
ASV1751	0	0	0	0	0	0	0	0	0	0	0	0	0	0	0	0	0	0	0	0	0	0	0	0	0	0	0	0	0	0	0	0	0	0	0	0	0	0	0	0	0	0	0	0	0	0	0	0	8279651
ASV1752	0	0	0	0	0	0	0	0	0	0	0	0	0	0	0	0	0	0	0	0	0	0	0	0	0	0	0	0	0	0	0	0	0	0	0	0	0	0	0	0	0	0	0	0	0	0	0	0	0
ASV1753	1183505	0	0	0	0	0	0	0	0	0	0	0	290282	0	0	0	0	0	0	0	473599	0	0	0	0	0	0	0	0	0	0	0	0	0	0	0	0	0	0	0	0	0	0	0	0	0	0	0	0
ASV1754	0	0	0	4059457	0	0	0	0	0	0	0	0	0	0	0	0	0	0	0	0	0	0	0	783203	0	0	0	0	0	0	0	0	0	0	0	0	0	0	0	0	0	0	0	0	0	0	0	0	0
ASV1755	0	0	0	3041316	0	0	0	2030631	0	0	0	0	38757	0	0	228148	0	0	0	0	0	0	587665	0	0	0	0	0	0	0	0	0	0	0	0	0	0	0	0	227597	0	0	360992	0	0	0	0	0	0
ASV1756	0	0	0	0	0	0	0	0	0	0	0	0	0	0	0	0	0	0	0	0	0	0	0	0	0	0	0	0	0	0	0	0	0	1263977	0	0	0	0	0	0	0	0	0	0	0	0	0	0	0
ASV1757	0	0	0	0	0	0	0	0	0	0	0	0	0	0	0	0	0	0	0	0	0	0	0	0	0	0	0	0	0	0	0	0	0	0	0	0	0	0	0	0	0	0	1881038	0	0	0	8069040	0	0
ASV1758	0	0	0	0	0	0	0	0	0	0	0	0	0	0	0	0	0	0	0	0	0	0	0	0	0	0	0	0	0	0	0	0	0	0	0	0	0	0	0	0	0	0	0	0	0	0	0	0	0
ASV1759	6396701	0	0	0	0	0	0	0	0	0	0	0	0	0	0	0	0	0	0	0	0	0	0	0	0	0	0	0	0	0	0	0	0	0	0	0	0	0	0	0	0	0	0	0	0	0	0	0	0
ASV1760	0	0	0	0	0	0	0	0	0	0	0	0	0	0	0	2688000	0	0	0	0	0	0	0	0	0	0	0	0	0	0	0	0	0	0	0	0	0	0	0	0	0	0	0	63944	0	0	4183200	0	0
ASV1761	0	0	0	0	0	0	0	0	0	0	0	0	0	0	0	0	0	0	0	0	0	0	0	0	0	0	0	0	0	0	18145933	0	0	0	0	0	0	0	0	0	0	0	0	0	0	0	0	0	0
ASV1762	0	0	0	0	0	0	0	0	0	0	0	0	0	0	0	0	0	0	0	0	0	0	0	0	0	0	0	0	0	0	0	0	0	0	2762513	0	0	0	10837762	0	0	0	0	0	0	0	0	0	0
ASV1763	0	0	0	0	0	0	0	0	0	0	0	0	0	0	0	0	0	0	0	0	0	0	0	0	0	0	0	0	0	0	0	0	0	0	0	0	0	0	0	0	0	0	3338431	0	0	0	0	0	0
ASV1764	0	0	0	0	0	0	0	0	0	0	0	0	0	0	0	0	0	0	0	0	0	0	0	0	0	0	0	0	0	0	0	0	0	0	0	0	0	0	0	0	0	0	0	338779	0	0	0	0	0
ASV1765	0	0	0	0	0	0	0	0	0	0	0	0	0	0	0	0	0	0	0	0	0	0	0	0	0	0	0	0	0	0	0	0	0	0	0	0	0	0	0	0	0	0	0	274220	0	0	3608640	0	0
ASV1766	0	0	0	0	0	0	0	0	0	0	0	0	0	0	0	0	0	0	0	0	0	0	0	0	0	0	0	0	0	0	0	0	0	0	0	0	0	0	0	0	0	0	0	0	0	0	7484400	0	4874247
ASV1767	0	0	0	0	0	0	0	0	0	0	0	0	0	0	0	0	0	0	0	0	0	0	0	0	0	0	0	0	0	0	0	0	0	0	0	0	0	0	0	0	0	0	0	0	0	0	0	20391005	0
ASV1768	0	0	0	286216	0	0	336185	2894595	69545	25571	0	114545	18983	0	0	0	64745	154808	0	0	0	1010441	67841	0	1252687	0	798670	0	261111	0	0	181383	0	44148	0	0	865574	0	0	0	0	0	0	0	0	0	0	0	0
ASV1769	0	0	0	0	0	0	6135384	0	0	0	0	0	0	0	0	0	0	0	0	0	0	0	0	0	0	0	0	0	0	0	0	0	0	0	0	0	0	0	0	0	0	0	0	0	0	0	0	0	0
ASV1770	0	0	0	0	0	0	2369199	0	0	0	0	0	0	0	0	460444	0	0	0	0	0	0	0	0	0	0	6909521	0	0	0	0	0	0	0	0	0	0	0	0	0	0	0	0	0	0	0	1496880	0	0
ASV1771	0	0	0	0	0	0	0	0	0	0	3420541	0	0	0	0	0	0	0	0	0	0	0	0	0	0	0	0	0	0	0	0	0	0	0	0	0	0	0	0	0	0	0	0	0	0	0	0	0	0
ASV1772	0	0	0	0	0	0	0	0	0	0	0	0	0	0	0	0	0	0	0	0	0	0	0	0	0	3407390	0	0	0	0	0	0	0	0	0	0	0	0	0	0	0	0	0	0	0	0	0	0	0
ASV1773	0	0	0	0	0	0	0	0	0	0	0	0	0	0	0	0	0	0	0	0	0	0	0	0	0	0	0	11155190	10277778	0	0	0	0	175398	0	0	0	0	0	0	0	0	0	0	0	0	0	0	0
ASV1774	0	0	0	0	0	0	0	0	0	0	0	0	0	0	0	0	0	0	0	0	0	0	0	0	0	0	0	0	0	0	0	0	0	0	0	0	0	0	0	0	0	0	0	0	0	0	0	0	0
ASV1775	0	0	0	0	0	0	0	0	0	0	0	0	0	0	0	0	0	0	0	0	0	0	0	0	0	0	0	0	0	0	0	0	0	0	0	0	0	0	0	0	0	0	0	0	0	0	0	0	0
ASV1776	4497320	0	3757895	0	0	0	0	0	0	0	0	0	0	0	0	0	0	0	0	0	0	0	0	0	0	0	0	0	0	0	0	0	0	0	0	0	0	0	0	0	312105	0	0	0	0	0	0	0	0
ASV1777	0	0	0	707892	0	0	0	0	0	0	0	275227	0	0	0	0	161862	0	0	127611	0	0	0	0	0	0	0	0	0	0	0	1818483	0	0	0	0	0	0	0	0	58684	0	0	0	0	0	740880	0	0
ASV1778	0	0	0	0	0	0	0	0	0	254759	0	0	0	0	0	0	0	0	0	0	0	0	0	0	1614701	0	0	0	0	0	0	0	0	0	0	0	0	0	0	0	373158	0	0	0	0	0	0	0	0
ASV1779	0	0	0	0	0	0	0	0	0	0	0	0	495141	0	0	0	0	0	0	0	0	0	0	0	0	0	0	0	0	0	0	0	0	0	0	0	0	0	0	0	0	0	0	0	0	0	0	0	0
ASV1780	0	0	0	0	0	0	0	0	0	0	0	0	0	0	0	5633185	0	0	0	0	0	0	0	0	0	0	0	0	0	0	0	0	0	0	0	0	0	0	0	0	0	0	0	0	0	0	0	0	0
ASV1781	0	0	0	0	0	0	0	0	0	0	0	0	0	0	0	0	0	0	0	0	1216138	0	0	0	0	0	0	0	0	0	0	0	0	0	0	0	0	0	0	0	0	0	0	0	0	0	0	0	0
ASV1782	0	0	0	0	0	0	0	0	0	0	0	0	0	0	0	0	0	0	0	0	1065834	0	0	0	0	0	0	0	0	0	0	0	0	138807	0	0	0	0	0	0	0	0	0	0	0	0	0	0	0
ASV1783	0	0	0	0	0	0	1178921	21397297	0	0	0	0	0	0	0	0	0	0	0	0	0	0	0	0	0	0	0	0	0	0	0	0	0	0	0	0	0	0	0	0	0	0	0	0	0	0	0	0	0
ASV1784	0	0	0	0	0	0	0	7189189	0	0	0	0	0	0	0	0	0	0	0	0	0	0	0	0	0	0	0	0	0	0	0	11106232	0	0	0	0	0	0	0	0	0	0	0	0	0	0	0	0	738363
ASV1785	0	0	0	0	0	0	0	0	0	0	0	0	490000	0	0	0	0	0	0	0	0	0	0	0	0	0	0	0	0	0	0	0	0	0	0	0	0	0	0	0	0	0	0	0	0	0	0	0	0
ASV1786	0	0	0	0	0	0	0	0	0	0	0	0	0	0	0	3687704	0	0	0	0	0	0	0	0	0	0	0	0	0	0	0	0	1228817	0	0	0	0	0	0	0	0	0	0	0	0	0	0	0	0
ASV1787	0	0	0	0	0	0	0	0	0	0	0	0	0	0	0	0	1277985	0	0	0	0	0	0	0	0	0	0	0	0	0	0	0	0	0	0	0	0	0	0	0	0	0	0	0	0	0	0	0	0
ASV1788	0	0	0	0	0	0	0	0	0	0	0	0	0	0	0	0	0	0	0	0	549223	0	0	0	0	0	0	0	0	0	0	0	0	0	0	0	0	0	0	0	0	0	0	0	0	0	0	0	0
ASV1789	0	0	0	0	0	0	0	0	0	0	0	0	0	0	0	0	0	0	0	0	0	0	0	0	0	0	0	0	0	0	0	0	0	0	0	0	0	0	0	0	0	0	0	0	0	0	0	0	0
ASV1790	0	0	0	0	0	0	0	0	0	0	0	0	0	0	0	0	0	0	0	0	0	0	0	0	0	0	0	0	0	0	0	0	0	0	0	0	0	0	0	0	0	0	0	0	0	0	0	0	0
ASV1791	0	0	0	0	0	0	0	26770270	0	0	0	0	0	0	0	0	0	0	0	0	0	0	0	0	0	0	0	0	0	0	0	0	0	0	0	0	0	0	0	0	0	0	0	0	0	0	0	0	0
ASV1792	0	0	0	0	0	0	0	0	0	0	0	0	0	0	0	0	0	0	0	0	0	0	0	1805415	0	0	0	0	0	0	0	0	0	0	0	0	0	0	0	0	0	0	0	0	0	0	0	0	0
ASV1793	0	0	0	0	0	0	0	0	0	0	0	0	0	0	0	0	0	0	0	0	0	0	0	0	0	0	15625266	0	0	0	0	0	0	0	0	0	0	0	0	0	0	0	0	0	0	0	0	0	0
ASV1794	0	0	0	0	0	0	0	0	0	0	0	0	0	0	0	0	0	0	0	0	0	0	0	0	0	0	0	0	0	0	0	0	7065700	0	0	0	0	0	0	0	0	0	0	0	0	0	0	0	0
ASV1795	0	0	0	0	0	0	0	0	0	0	0	0	0	0	0	0	0	0	0	0	0	0	0	0	0	0	0	0	0	0	0	0	0	0	0	0	0	0	0	3171748	0	0	0	0	0	0	0	0	0
ASV1796	0	0	0	0	0	0	0	0	0	0	0	0	0	0	0	0	0	0	0	0	0	0	0	0	0	0	0	0	0	0	0	0	0	0	0	0	0	0	0	0	0	0	3193736	0	0	0	0	0	0
ASV1797	0	0	0	0	0	0	0	0	0	0	0	0	0	0	0	0	0	0	0	0	0	0	0	0	0	0	0	0	0	0	0	0	0	0	0	0	0	0	0	0	0	0	0	0	0	0	0	0	7780402
ASV1798	3077113	0	0	0	0	0	0	0	0	0	0	0	0	0	0	2451556	0	0	0	0	0	0	0	0	0	0	0	0	0	0	0	0	0	0	0	0	0	0	0	0	0	0	0	133421	0	0	0	0	0
ASV1799	0	0	0	0	0	0	0	0	0	0	0	0	0	0	0	0	0	0	0	0	0	0	3248458	0	0	0	0	0	0	0	0	0	0	0	0	0	0	0	0	0	0	0	0	0	0	0	0	0	0
ASV1800	0	0	0	0	0	0	0	0	0	0	0	0	0	0	0	0	0	0	0	0	0	0	0	0	0	0	0	0	0	0	17233340	0	0	0	0	0	0	0	0	0	0	0	0	0	0	0	0	0	0
ASV1801	0	0	0	0	0	0	0	0	0	0	0	0	0	0	0	0	0	0	0	0	0	0	0	0	0	0	0	0	0	0	0	0	0	0	2762513	0	0	0	3602797	0	0	0	0	143874	0	0	0	0	0
ASV1802	0	0	0	1468221	890522	0	0	0	0	589070	0	0	0	0	0	0	0	0	0	0	0	0	344493	0	0	0	0	0	0	0	0	0	0	0	0	0	0	0	0	0	0	0	0	0	0	0	0	1266776	0
ASV1803	0	0	0	0	0	0	0	0	6516818	0	0	0	0	0	0	0	0	0	0	0	0	0	0	0	0	0	0	0	0	0	0	0	0	0	0	0	0	0	0	0	0	0	0	0	0	0	0	0	0
ASV1804	0	0	0	0	0	0	0	0	0	0	0	0	474181	0	0	0	0	0	0	0	0	0	0	0	0	0	0	0	0	0	0	0	0	0	0	0	0	0	0	0	0	0	0	0	0	0	0	0	0
ASV1805	0	0	0	0	0	0	0	0	0	0	0	0	0	0	0	0	0	0	0	0	1166036	0	0	0	0	0	0	0	0	0	0	0	0	0	0	0	0	0	0	0	0	0	0	0	0	0	0	0	0
ASV1806	0	0	0	0	0	0	0	0	0	0	0	0	0	0	0	0	0	0	0	0	1166036	0	0	0	0	0	0	0	0	0	0	0	0	0	0	0	0	0	0	0	0	0	0	0	0	0	0	0	0
ASV1807	21574433	0	0	0	0	0	0	0	0	0	0	0	0	0	0	0	0	0	0	0	0	0	0	0	0	0	0	0	0	0	0	0	0	0	0	0	0	0	0	0	0	0	0	0	0	0	0	0	0
ASV1808	0	0	2500658	0	0	0	0	0	0	0	0	183352	0	0	0	0	0	0	0	0	0	0	0	182469	0	0	0	0	0	0	0	0	0	0	0	0	7965933	709358	0	0	0	0	0	0	0	0	0	0	0
ASV1809	0	0	0	0	0	0	0	25925225	0	0	0	0	0	0	0	0	0	0	0	0	0	0	0	0	0	0	0	0	0	0	0	0	0	0	0	0	0	0	0	0	0	0	0	0	0	0	0	0	0
ASV1810	0	0	0	0	0	0	0	0	0	0	0	0	0	0	0	0	0	0	0	0	0	0	3177974	0	0	0	0	0	0	0	0	0	0	0	0	0	0	0	0	0	0	0	0	0	0	0	0	0	0
ASV1811	0	0	0	0	0	0	0	0	0	0	0	0	0	0	0	0	0	0	0	0	0	0	0	0	0	0	0	0	0	0	0	0	0	0	0	0	0	0	0	0	0	0	0	0	0	0	0	18943261	0
ASV1812	0	0	0	0	0	0	0	0	0	0	0	0	0	0	0	0	0	0	0	0	0	0	0	0	0	0	0	0	0	0	0	0	0	0	0	0	0	0	0	0	0	0	0	0	0	0	0	0	0
ASV1813	0	0	5226974	0	0	0	0	0	0	0	0	0	0	0	0	0	100499	0	0	0	0	0	0	0	0	0	0	0	0	0	0	0	0	0	0	0	0	2891711	0	0	0	0	0	0	0	0	0	0	0
ASV1814	0	0	0	0	1493130	0	0	0	0	0	0	0	0	332659	0	0	0	0	0	0	0	1962092	0	0	3419030	0	4914894	0	0	0	0	0	0	0	0	0	0	0	0	0	0	0	0	0	0	0	0	0	0
ASV1815	0	0	0	0	0	0	0	3178378	0	0	0	0	0	0	0	0	0	0	0	0	0	0	0	0	0	0	0	0	0	0	0	0	0	0	0	0	0	0	2344755	0	0	0	0	0	0	0	0	0	0
ASV1816	0	0	0	0	0	0	0	0	0	0	0	0	0	0	0	0	0	0	0	0	371978	0	0	0	0	0	0	0	8294444	0	0	0	0	0	0	0	0	0	0	0	0	0	0	0	0	0	0	6491497	0
ASV1817	0	0	0	0	0	0	0	0	0	0	0	0	0	0	0	0	0	0	0	0	0	0	0	0	0	0	0	0	0	0	0	16394249	0	0	0	0	0	0	0	0	0	0	0	0	0	0	0	0	0
ASV1818	0	0	0	0	0	0	0	0	0	0	0	0	0	0	0	0	0	0	0	0	0	0	0	0	0	0	0	0	0	0	0	0	296849	0	0	0	0	0	0	0	0	0	0	185068	0	0	0	7116128	0
ASV1819	0	0	0	0	0	0	0	0	0	0	0	0	0	0	0	0	0	0	0	0	0	0	0	0	0	0	0	0	0	0	0	0	0	0	0	0	0	0	0	0	0	0	0	311726	0	0	0	0	0
ASV1820	0	0	18738816	0	0	0	0	0	0	0	0	0	0	0	0	0	0	0	0	0	0	0	0	0	0	0	0	0	0	0	0	0	0	0	0	0	0	0	0	0	0	0	0	0	0	0	0	0	0
ASV1821	0	0	18738816	0	0	0	0	0	0	0	0	0	0	0	0	0	0	0	0	0	0	0	0	0	0	0	0	0	0	0	0	0	0	0	0	0	0	0	0	0	0	0	0	0	0	0	0	0	0
ASV1822	0	0	0	6087001	0	0	0	0	0	0	0	0	0	0	0	0	0	0	0	0	0	0	0	0	0	0	0	0	0	0	0	0	0	0	0	0	0	0	0	0	0	0	0	0	0	0	0	0	0
ASV1823	0	0	0	0	0	0	0	0	0	0	0	0	458362	0	0	0	0	0	0	0	0	0	0	0	0	0	0	0	0	0	0	0	0	0	0	0	0	0	0	0	0	0	0	0	0	0	0	0	0
ASV1824	0	0	0	0	0	0	0	0	0	0	0	0	0	0	0	5218370	0	0	0	0	0	0	0	0	0	0	0	0	0	0	0	0	0	0	0	0	0	0	0	0	0	0	0	0	0	0	0	0	0
ASV1825	0	0	0	0	0	0	0	0	0	0	0	0	0	0	0	871111	0	0	0	0	0	0	0	0	0	0	0	0	0	0	0	0	0	0	0	0	0	0	0	0	0	0	0	0	2844356	0	0	2107401	0
ASV1826	0	0	0	0	0	0	0	0	0	0	0	0	0	0	0	0	0	0	0	0	0	0	3108370	0	0	0	0	0	0	0	0	0	0	0	0	0	0	0	0	0	0	0	0	0	0	0	0	0	0
ASV1827	0	0	0	0	0	0	0	0	0	0	0	0	0	0	0	0	0	0	0	0	0	0	0	0	0	1674789	0	0	0	0	0	0	0	0	0	0	0	0	0	0	0	0	0	0	0	0	0	0	0
ASV1828	0	0	0	0	0	0	0	0	0	0	0	0	0	0	0	0	0	0	0	0	0	0	0	0	0	0	0	0	0	0	0	0	0	0	0	0	0	0	0	0	0	0	3014732	0	0	0	0	0	0
ASV1829	0	0	0	0	0	0	0	0	0	0	0	0	0	0	0	0	0	0	0	0	0	0	0	0	0	0	0	0	0	0	0	0	0	0	0	0	0	0	0	0	0	0	0	0	0	0	0	0	0
ASV1830	20864330	0	0	0	0	0	0	0	0	0	0	0	0	0	0	0	0	0	0	0	0	0	0	0	0	0	0	0	0	0	0	0	0	0	0	0	0	0	0	0	0	0	0	0	0	0	0	0	0
ASV1831	0	0	0	0	0	0	5542517	0	0	0	0	0	0	0	0	0	0	0	0	0	0	0	0	0	0	0	0	0	0	0	0	0	0	0	0	0	0	0	0	0	0	0	0	0	0	0	0	0	0
ASV1832	0	0	0	0	0	0	0	0	0	1501087	0	0	0	0	0	0	0	0	0	0	0	0	0	0	0	0	0	0	0	0	0	0	0	0	0	0	0	0	0	0	0	0	0	0	0	0	0	0	0
ASV1833	0	0	0	0	0	0	0	0	0	0	3102703	0	0	0	0	0	0	0	0	0	0	0	0	0	0	0	0	0	0	0	0	0	0	0	0	0	0	0	0	0	0	0	0	0	0	0	0	0	0
ASV1834	0	0	0	0	0	0	0	0	0	0	0	0	0	0	0	0	0	0	0	0	0	0	0	0	0	0	0	0	24855556	0	0	0	0	0	0	0	0	0	0	0	0	0	0	0	0	0	0	0	0
ASV1835	0	0	0	0	0	0	0	0	0	0	0	0	0	0	0	0	0	0	0	0	0	0	0	0	0	0	0	0	0	0	0	0	0	0	0	0	0	9242246	0	0	0	0	0	0	0	0	0	0	0
ASV1836	0	0	0	0	0	0	0	0	0	0	0	0	0	0	0	0	0	0	0	0	0	0	0	0	0	0	0	0	0	0	0	0	0	0	0	0	0	0	0	0	0	0	0	0	0	0	17100720	0	0
ASV1837	0	0	0	0	0	0	0	0	0	0	0	0	0	0	0	0	0	0	0	0	0	0	0	0	0	0	0	0	0	0	0	0	0	0	0	0	0	0	0	0	0	0	0	0	0	0	17100720	0	0
ASV1838	6396701	0	0	0	0	0	0	0	0	0	0	0	0	0	0	0	0	0	0	0	0	0	0	0	0	0	0	0	0	0	2884445	0	0	0	0	0	0	0	0	0	0	0	0	0	0	0	0	0	819819
ASV1839	3077113	0	414474	0	0	1063807	220338	0	0	0	0	367102	0	145981	2010880	0	0	0	0	0	0	0	0	0	0	0	0	0	0	0	0	0	0	0	0	0	0	0	934965	0	0	0	0	0	0	0	740880	0	0
ASV1840	0	0	0	0	27391913	0	0	0	0	0	0	0	0	0	0	0	0	0	0	0	0	0	0	0	0	0	0	0	0	0	0	0	0	0	0	0	0	0	0	0	0	0	0	0	0	0	0	0	0
ASV1841	0	0	0	0	2410435	0	813205	0	0	0	315946	0	69209	257457	0	0	0	0	0	213588	0	0	0	0	0	0	962500	0	0	0	0	0	0	0	0	0	577049	0	0	0	0	0	0	0	0	0	0	0	0
ASV1842	0	0	0	0	0	0	0	0	0	0	3068649	0	0	0	0	0	0	0	0	0	0	0	0	0	0	0	0	0	0	0	0	0	0	0	0	0	0	0	0	0	0	0	0	0	0	0	0	0	0
ASV1843	0	0	0	0	0	0	0	0	0	0	0	0	447684	0	0	0	0	0	0	0	0	0	0	0	0	0	0	0	0	0	0	0	0	0	0	0	0	0	0	0	0	0	0	0	0	0	0	0	0
ASV1844	0	0	0	0	0	0	0	0	0	0	0	0	0	0	0	0	0	0	0	0	116745	0	0	0	0	0	2764628	0	0	0	0	0	0	200057	0	0	0	0	0	0	0	0	1088943	0	0	0	0	0	0
ASV1845	0	0	0	0	0	0	0	0	0	0	0	0	0	0	0	0	0	0	0	0	0	0	0	0	0	0	0	0	0	0	0	0	0	0	0	0	0	0	0	0	0	0	0	0	0	0	0	0	0
ASV1846	20390928	0	0	0	0	0	0	0	0	0	0	0	0	0	0	0	0	0	0	0	0	0	0	0	0	0	0	0	0	0	0	0	0	0	0	0	0	0	0	0	0	0	0	0	0	0	0	0	0
ASV1847	0	3635959	0	0	0	0	0	0	0	0	0	0	0	0	0	0	0	0	0	0	0	0	0	0	0	0	0	0	0	0	0	0	0	0	0	0	0	0	0	0	0	0	0	0	0	0	0	0	0
ASV1848	0	0	18103289	0	0	0	0	0	0	0	0	0	0	0	0	0	0	0	0	0	0	0	0	0	0	0	0	0	0	0	0	0	0	0	0	0	0	0	0	0	0	0	0	0	0	0	0	0	0
ASV1849	0	0	0	0	0	0	0	24506306	0	0	0	0	0	0	0	0	0	0	0	0	0	0	0	0	0	0	0	0	0	0	0	0	0	0	0	0	0	0	0	0	0	0	0	0	0	0	0	0	0
ASV1850	0	0	0	0	0	0	0	4900000	0	0	0	0	0	0	0	0	0	0	0	0	0	0	0	0	0	0	0	5461305	0	0	0	0	0	0	1229037	0	0	0	2031469	0	0	0	0	88230	0	0	0	0	0
ASV1851	0	0	0	0	0	0	0	0	0	0	0	0	0	0	0	0	0	0	0	0	0	0	0	0	0	0	0	23171784	0	0	0	0	0	0	0	0	0	0	0	0	0	0	0	0	0	0	0	0	0
ASV1852	0	0	0	0	0	0	0	0	0	0	0	0	0	0	0	0	0	0	0	0	0	0	0	0	0	0	0	0	0	0	0	0	0	0	0	0	0	0	0	0	0	0	2907329	0	0	0	0	0	0
ASV1853	3313814	0	0	0	0	0	0	0	0	68188	0	0	0	0	0	0	0	0	0	0	0	0	0	0	1792836	0	0	0	0	0	0	0	0	0	0	192500	0	0	0	0	90000	0	0	0	0	0	0	846463	0
ASV1854	0	2050685	0	0	0	0	0	0	0	0	0	0	0	0	0	0	0	0	0	0	0	0	0	0	0	0	0	0	0	0	0	0	0	0	0	0	0	0	0	0	0	0	0	0	0	0	0	0	0
ASV1855	0	0	0	0	0	0	0	24228829	0	0	0	0	0	0	0	0	0	0	0	0	0	0	0	0	0	0	0	0	0	0	0	0	0	0	0	0	0	0	0	0	0	0	0	0	0	0	0	0	0
ASV1856	0	0	0	0	0	0	0	0	0	0	315946	0	0	2339231	0	0	0	0	0	0	0	0	0	0	0	0	0	0	0	0	0	0	0	0	0	0	0	0	0	0	0	141417	0	0	0	0	0	0	0
ASV1857	0	0	0	0	0	0	0	0	0	0	0	0	0	0	0	0	0	0	0	0	0	0	0	0	15400000	0	0	0	0	0	0	0	0	0	0	0	0	0	0	0	0	0	0	0	0	0	0	0	0
ASV1858	0	0	0	0	0	0	0	0	0	0	0	0	0	0	0	0	0	0	0	0	0	0	0	0	0	0	0	0	0	0	0	0	0	0	0	0	0	0	0	2863761	0	0	0	0	0	0	0	0	0
ASV1859	0	0	0	0	0	0	0	0	0	0	0	0	0	0	0	0	0	0	0	0	0	0	0	0	0	0	0	0	0	0	0	0	0	0	0	0	0	0	0	0	0	0	0	0	0	0	16506000	0	0
ASV1860	0	0	0	0	0	0	0	0	0	0	0	0	0	0	0	0	0	0	0	0	0	0	0	0	0	0	0	0	0	0	0	0	0	0	0	0	0	0	0	0	0	0	0	0	0	0	16506000	0	0
ASV1861	0	0	0	0	0	0	0	0	0	0	0	0	0	0	0	0	0	0	0	0	0	0	0	0	0	0	0	0	0	0	0	0	0	0	0	0	0	0	0	0	0	0	0	0	0	0	0	0	0
ASV1862	0	0	0	1330576	287913	0	0	0	0	0	0	0	0	0	146676	58074	0	0	143657	0	0	0	0	0	2516866	0	155638	0	1883333	0	0	911567	0	0	0	116375	142604	1431818	0	0	0	0	25359	0	0	131929	0	0	0
ASV1863	0	0	0	0	0	0	0	23945045	0	0	0	0	0	0	0	0	0	0	0	0	0	0	0	0	0	0	0	0	0	0	0	0	0	0	0	0	0	0	0	0	0	0	0	0	0	0	0	0	0
ASV1864	0	0	0	0	0	0	0	22526126	0	0	0	0	0	0	0	0	0	0	0	0	0	0	0	0	0	0	0	0	0	0	0	0	0	0	0	0	0	0	0	0	0	0	0	0	493465	0	0	0	0
ASV1865	0	0	0	0	0	0	0	0	0	0	2960811	0	0	0	0	0	0	0	0	0	0	0	0	0	0	0	0	0	0	0	0	0	0	0	0	0	0	0	0	0	0	0	0	0	0	0	0	0	0
ASV1866	0	0	0	0	0	0	0	0	0	0	0	0	0	0	0	4923852	0	0	0	0	0	0	0	0	0	0	0	0	0	0	0	0	0	0	0	0	0	0	0	0	0	0	0	0	0	0	0	0	0
ASV1867	0	0	0	0	0	0	0	0	0	0	0	0	0	0	0	0	0	0	11606729	0	0	0	0	0	0	0	0	0	0	0	0	0	0	0	0	0	0	0	0	0	0	0	0	0	0	0	0	0	0
ASV1868	0	0	0	0	0	0	0	0	0	0	0	0	0	0	0	0	0	0	0	0	0	0	0	0	0	0	0	0	0	0	0	0	0	1064318	0	0	0	0	0	0	0	0	0	0	0	0	0	0	0
ASV1869	0	0	0	0	0	0	0	0	0	0	0	0	0	0	0	0	0	0	0	0	0	0	0	0	0	0	0	0	0	0	0	0	0	0	0	0	0	0	0	0	0	0	0	0	0	0	16309440	0	0
ASV1870	0	0	0	0	0	0	5215417	0	0	0	0	0	0	0	0	0	0	0	0	0	0	0	0	0	0	0	0	0	0	0	0	0	0	0	0	0	0	0	0	0	0	0	0	0	0	0	0	0	0
ASV1871	0	0	0	0	0	0	0	0	5876591	0	0	0	0	0	0	0	0	0	0	0	0	0	0	0	0	0	0	0	0	0	0	0	0	0	0	0	0	0	0	0	0	0	0	0	0	0	0	0	0
ASV1872	0	0	0	0	0	0	0	0	0	0	0	0	0	0	0	0	0	0	0	0	206550	0	2335683	0	0	0	0	0	0	0	0	0	0	0	0	0	0	0	0	0	0	0	0	0	0	0	0	0	0
ASV1873	0	0	0	0	0	0	0	0	0	0	0	0	0	0	0	0	0	0	0	0	0	0	0	0	0	0	0	22422362	0	0	0	0	0	0	0	0	0	0	0	0	0	0	0	0	0	0	0	0	0
ASV1874	0	0	0	0	0	0	0	0	0	0	0	0	0	0	0	0	0	0	0	0	0	0	0	0	0	0	0	0	0	0	0	0	0	0	0	0	0	8708824	0	0	0	0	0	0	0	0	0	0	0
ASV1875	0	0	0	0	0	0	0	0	0	0	0	0	0	0	0	0	0	0	0	0	0	0	0	0	0	0	0	0	0	0	0	0	0	0	0	0	0	0	13045455	0	0	0	0	0	0	0	0	0	0
ASV1876	0	0	0	0	0	0	0	0	0	0	0	0	0	0	0	0	0	0	0	0	0	0	0	0	0	0	0	0	0	0	0	0	0	0	0	0	0	0	0	0	0	0	2799927	0	0	0	0	0	0
ASV1877	0	0	0	0	0	0	0	0	0	0	0	0	0	0	0	0	0	0	0	0	0	0	0	0	0	0	0	0	0	0	0	0	0	0	0	0	0	0	0	0	0	0	0	0	0	0	13945680	0	0
ASV1878	0	0	0	0	0	0	0	0	0	0	0	0	0	0	0	0	0	0	0	0	0	0	0	0	0	0	0	0	0	0	0	0	0	0	0	0	0	0	0	0	0	0	0	0	0	0	0	0	6865988
ASV1879	19438351	0	0	0	0	0	0	0	0	0	0	0	0	0	0	0	0	0	0	0	0	0	0	0	0	0	0	0	0	0	0	0	0	0	0	0	0	0	0	0	0	0	0	0	0	0	0	0	0
ASV1880	0	0	0	0	6441217	0	0	10890991	0	0	0	0	0	0	0	0	0	0	0	0	0	0	0	0	0	0	2436968	0	0	0	0	0	0	0	0	0	0	0	0	0	0	0	0	0	0	0	0	0	0
ASV1881	0	0	0	0	0	0	0	0	1192500	0	0	0	0	0	0	0	0	0	0	0	0	0	0	0	0	0	0	0	0	0	0	0	0	0	0	0	0	0	0	0	0	0	0	0	0	0	0	0	0
ASV1882	0	0	0	0	0	0	0	0	0	0	0	0	0	0	0	4807704	0	0	0	0	0	0	0	0	0	0	0	0	0	0	0	0	0	0	0	0	0	0	0	0	0	0	0	0	0	0	0	0	0
ASV1883	0	0	0	0	0	0	0	0	0	0	0	0	0	0	0	0	0	967885	0	0	0	0	0	0	0	0	0	0	0	0	0	0	0	0	0	0	0	0	0	0	0	0	0	0	0	0	0	0	0
ASV1884	0	0	0	0	0	0	0	0	0	0	0	0	0	0	0	0	0	0	0	0	0	8862483	0	0	0	0	0	0	0	0	0	0	0	0	0	0	0	0	0	0	0	0	0	0	0	0	0	0	0
ASV1885	0	0	0	0	0	0	0	0	0	0	0	0	0	0	0	0	0	0	0	0	0	0	0	0	0	0	0	0	0	0	0	0	0	0	3337567	0	0	0	5174126	0	0	0	0	0	0	0	0	0	1148273
ASV1886	0	0	0	0	0	0	0	0	0	0	0	0	0	0	0	0	0	0	0	0	0	0	0	0	0	0	0	0	0	0	0	0	0	0	0	0	0	0	0	0	0	0	0	0	0	0	0	0	0
ASV1887	0	0	0	0	5818522	0	0	0	0	0	0	0	0	0	1220722	0	0	0	710917	0	0	1432989	0	0	0	0	0	0	1883333	0	0	0	0	0	0	0	0	0	0	0	0	0	0	0	0	0	0	0	0
ASV1888	0	0	0	0	0	0	0	0	769091	0	0	0	0	257457	0	228148	0	0	710917	0	0	0	0	0	0	0	0	0	0	29908	0	0	0	262102	0	116375	0	0	0	0	23421	0	0	0	0	0	0	0	0
ASV1889	0	0	0	0	0	0	0	0	0	0	0	0	0	0	0	0	0	95577	0	0	0	0	0	0	0	0	0	0	0	0	0	0	0	0	0	0	0	0	0	0	0	0	0	0	0	0	0	0	0
ASV1890	0	0	0	0	0	0	0	0	0	0	0	0	0	0	0	0	0	0	0	0	1028022	0	0	0	0	0	0	0	0	0	0	0	0	0	0	0	0	0	0	0	0	0	0	0	0	0	0	0	0
ASV1891	0	0	0	0	0	0	0	0	0	0	0	0	0	0	0	0	0	0	0	0	0	0	0	0	0	0	13438138	0	0	0	0	0	0	0	0	0	0	0	0	0	0	0	0	0	0	0	0	0	0
ASV1892	0	0	0	0	0	0	0	0	0	0	0	0	0	0	0	0	0	0	0	0	0	0	0	0	0	0	0	0	22844444	0	0	0	0	0	0	0	0	0	0	0	0	0	0	0	0	0	0	0	0
ASV1893	0	0	0	0	0	0	0	0	0	0	0	0	0	0	0	0	0	0	0	0	0	0	0	0	0	0	0	0	0	308372	0	0	0	0	0	0	0	0	0	0	0	0	0	0	0	0	0	0	0
ASV1894	0	0	0	0	0	0	0	0	0	0	0	0	0	0	0	0	0	0	0	0	0	0	0	0	0	0	0	0	0	0	0	0	6161346	0	0	0	0	0	0	0	0	0	0	0	0	0	0	0	0
ASV1895	0	0	0	0	0	0	0	0	0	0	0	0	0	0	0	0	0	0	0	0	0	0	0	0	0	0	0	0	0	0	0	0	0	0	0	3046750	0	0	0	0	0	0	0	0	0	0	0	0	0
ASV1896	0	0	0	0	0	0	0	0	0	0	0	0	0	0	0	0	0	0	0	0	0	0	0	0	0	0	0	0	0	0	0	0	0	0	0	0	0	0	0	0	0	0	2728325	0	0	0	0	0	0
ASV1897	0	0	0	0	0	0	0	0	0	0	0	0	0	0	0	0	0	0	0	0	0	0	0	0	0	0	0	0	0	0	0	0	0	0	0	0	0	0	0	0	0	0	0	0	7917624	0	0	0	0
ASV1898	0	0	0	0	0	0	0	0	0	0	0	0	0	0	0	0	0	0	0	0	0	0	0	0	0	0	0	0	0	0	0	0	0	0	0	0	0	0	0	0	0	0	0	0	0	0	0	0	0
ASV1899	0	0	0	0	1801130	461188	0	0	0	0	0	0	0	0	463685	0	0	0	0	0	0	0	0	122717	0	0	1941383	0	794444	0	0	725533	0	0	281889	0	0	606417	621678	0	0	0	267015	0	0	0	0	0	0
ASV1900	0	0	0	0	0	0	0	0	0	0	1055676	0	0	0	0	2920296	0	0	0	0	0	0	0	0	0	0	0	0	0	0	0	0	0	0	0	0	0	0	0	0	0	0	0	0	0	0	0	0	0
ASV1901	0	0	0	0	0	0	0	0	0	0	0	0	0	0	0	0	0	0	0	0	486361	0	0	0	0	0	0	0	0	0	0	0	0	0	0	0	0	0	0	0	0	0	0	0	0	0	0	0	0
ASV1902	0	0	0	0	0	0	0	0	0	0	0	0	0	0	0	0	0	0	0	0	0	0	0	0	0	0	0	0	0	0	0	0	0	0	0	0	0	0	0	0	0	0	0	277602	0	0	0	0	0
ASV1903	0	0	0	0	0	0	0	0	0	0	0	0	0	0	0	0	0	0	0	0	0	0	0	0	0	0	0	0	0	0	0	0	0	0	0	0	0	0	0	0	0	0	0	0	0	0	0	0	6618991
ASV1904	0	0	0	0	0	0	0	0	0	0	0	0	0	0	0	0	0	0	0	0	0	0	0	0	0	0	0	0	0	0	0	0	0	0	0	0	0	0	0	0	0	0	0	0	0	0	0	0	0
ASV1905	0	0	0	0	0	0	0	0	5590227	0	0	0	0	0	0	0	0	0	0	0	0	0	0	0	0	0	0	0	0	0	0	0	0	0	0	0	0	0	0	0	0	0	0	0	0	0	0	0	0
ASV1906	0	0	0	0	0	0	0	0	0	0	0	0	0	3044362	0	0	0	0	0	0	0	0	0	0	0	0	0	0	0	0	0	0	0	0	0	0	0	0	0	0	0	0	0	0	0	0	0	0	0
ASV1907	0	0	0	0	0	0	0	0	0	0	0	0	0	0	0	0	0	0	0	0	0	0	0	0	0	0	0	0	0	0	0	0	0	0	0	2972375	0	0	0	0	0	0	0	0	0	0	0	0	0
ASV1908	0	0	0	0	0	0	0	0	0	0	0	0	0	0	0	0	0	0	0	0	0	0	0	0	0	0	0	0	0	0	0	0	0	0	0	0	0	0	0	2659132	0	0	0	0	0	0	0	0	0
ASV1909	0	0	0	0	0	0	0	0	0	0	0	0	0	0	0	0	0	0	0	0	0	0	0	0	0	0	0	0	0	0	0	0	0	0	0	0	0	0	0	0	0	0	0	274220	0	0	0	0	0
ASV1910	0	0	0	0	0	0	0	0	0	0	0	0	0	0	0	0	0	0	0	0	0	0	0	0	0	0	0	0	0	0	0	0	0	0	0	0	0	0	0	0	0	0	0	0	0	0	0	0	0
ASV1911	0	3304110	0	0	0	0	0	0	0	0	0	0	0	0	0	0	0	0	0	0	0	0	0	0	0	0	0	0	0	0	0	0	0	0	0	0	0	0	0	0	0	0	0	0	0	0	0	0	0
ASV1912	0	0	1243421	0	0	0	0	0	0	0	0	275227	0	0	0	0	0	214038	0	443424	0	0	0	0	0	0	0	0	522222	0	0	0	0	0	0	0	0	0	0	0	0	0	0	0	0	0	0	0	0
ASV1913	0	0	0	0	0	0	4886046	0	0	0	0	0	0	0	0	0	0	0	0	0	0	0	0	0	0	0	0	0	0	0	0	0	0	0	0	0	0	0	0	0	0	0	0	0	0	0	0	0	0
ASV1914	0	0	0	0	0	0	0	19127027	0	0	0	0	0	0	0	0	0	0	0	0	0	0	0	0	0	0	0	0	0	0	0	0	0	0	0	0	0	0	0	0	0	0	0	0	0	0	0	0	0
ASV1915	0	0	0	0	0	0	0	0	5520682	0	0	0	0	0	0	0	0	0	0	0	0	0	0	0	0	0	0	0	0	0	0	0	0	0	0	0	0	0	0	0	0	0	0	0	0	0	0	0	0
ASV1916	0	0	0	0	0	0	0	0	0	0	0	0	0	0	0	4571259	0	0	0	0	0	0	0	0	0	0	0	0	0	0	0	0	0	0	0	0	0	0	0	0	0	0	0	0	0	0	0	0	0
ASV1917	0	0	0	0	0	0	0	0	0	0	0	0	0	0	0	0	0	0	0	0	990209	0	0	0	0	0	0	0	0	0	0	0	0	0	0	0	0	0	0	0	0	0	0	0	0	0	0	0	0
ASV1918	0	0	0	0	0	0	0	0	0	0	0	0	0	0	0	0	0	0	0	0	423025	0	0	0	0	0	0	0	0	0	0	0	0	0	0	0	0	0	0	0	0	0	0	0	0	0	8653680	0	0
ASV1919	0	0	0	0	0	0	0	0	0	0	0	0	0	0	0	0	0	0	0	0	0	0	0	0	0	0	12934362	0	0	0	0	0	0	0	0	0	0	0	0	0	0	0	0	0	0	0	0	0	0
ASV1920	0	0	0	0	0	0	0	0	0	0	0	0	0	0	0	0	0	0	0	0	0	0	0	0	0	0	0	0	0	0	0	0	0	0	0	2934750	0	0	0	0	0	0	0	0	0	0	0	0	0
ASV1921	0	0	0	0	0	0	0	0	0	0	0	0	0	0	0	0	0	0	0	0	0	0	0	0	0	0	0	0	0	0	0	0	0	0	0	0	0	8177273	0	0	0	0	0	0	0	0	0	0	0
ASV1922	0	0	0	0	0	0	0	0	0	0	0	0	0	0	0	0	0	0	0	0	0	0	0	0	0	0	0	0	0	0	0	0	0	0	0	0	0	0	0	0	0	0	0	0	0	0	15130080	0	0
ASV1923	0	0	0	0	0	0	0	0	0	0	0	0	0	0	0	0	0	0	0	0	0	0	0	0	0	0	0	0	0	0	0	0	0	0	0	0	0	0	0	0	0	0	0	0	0	0	0	0	0
ASV1924	0	0	0	0	0	0	0	0	0	0	0	0	0	0	0	0	0	0	0	0	0	0	0	0	0	0	0	0	0	0	0	0	0	0	0	0	0	0	0	0	0	0	0	0	0	0	0	0	0
ASV1925	0	0	0	0	0	0	0	0	0	0	0	0	0	0	0	0	0	0	0	0	0	0	0	0	0	0	0	0	0	0	0	0	0	0	0	0	0	0	0	0	0	0	0	0	0	0	0	0	0
ASV1926	0	0	0	0	24184696	0	0	0	0	0	0	0	0	0	0	0	0	0	0	0	0	0	0	0	0	0	0	0	0	0	0	0	0	0	0	0	0	0	0	0	0	0	0	0	0	0	0	0	0
ASV1927	0	0	0	0	14315304	0	0	0	0	0	0	0	0	0	0	0	0	0	0	0	0	0	0	0	0	0	5078723	0	0	0	0	0	0	0	0	0	0	0	0	0	0	0	0	0	0	0	0	0	0
ASV1928	0	0	0	0	0	8547348	0	0	0	0	0	0	0	0	0	0	0	0	0	0	0	0	0	0	0	0	0	0	0	0	0	0	0	0	0	0	0	0	0	0	0	0	0	0	0	0	0	0	0
ASV1929	0	0	0	0	0	0	0	21958559	0	0	0	0	0	0	0	0	0	0	0	0	0	0	0	0	0	0	0	0	0	0	0	0	0	0	0	0	0	0	0	0	0	0	0	0	0	0	0	0	0
ASV1930	0	0	0	0	0	0	0	4616216	0	0	0	0	99266	0	463685	0	0	0	0	0	0	0	0	0	1792836	0	0	0	2705556	0	0	0	0	0	0	0	0	0	0	0	0	0	0	0	0	0	0	0	0
ASV1931	0	0	0	0	0	0	0	0	0	0	0	0	79096	0	0	0	0	0	0	0	587508	0	0	0	0	0	0	0	4094444	0	0	0	0	0	0	0	0	0	0	0	0	0	0	0	0	0	0	0	0
ASV1932	0	0	0	0	0	0	0	0	0	0	0	0	0	0	6903231	0	0	0	0	0	0	0	0	0	0	0	0	0	0	0	0	0	0	0	0	0	0	0	0	0	0	0	0	0	0	0	0	0	0
ASV1933	0	0	0	0	0	0	0	0	0	0	0	0	0	0	0	1572148	0	0	0	0	0	0	0	0	0	0	4583138	0	0	0	0	0	390046	0	1706369	0	0	0	0	0	0	0	0	0	0	0	0	0	0
ASV1934	0	0	0	0	0	0	0	0	0	0	0	0	0	0	0	0	0	0	0	0	977920	0	0	0	0	0	0	0	0	0	0	0	0	0	0	0	0	0	0	0	0	0	0	0	0	0	0	0	0
ASV1935	0	0	0	0	0	0	0	0	0	0	0	0	0	0	0	0	0	0	0	0	65226	0	970925	0	0	0	0	0	0	0	0	0	0	0	0	0	0	0	0	0	0	0	0	0	0	0	0	0	0
ASV1936	0	0	0	0	0	0	0	0	0	0	0	0	0	0	0	0	0	0	0	0	0	0	0	1485452	0	0	0	0	0	0	0	0	0	0	0	0	0	0	0	0	0	0	0	0	0	0	0	0	0
ASV1937	0	0	0	0	0	0	0	0	0	0	0	0	0	0	0	0	0	0	0	0	0	0	0	0	0	0	0	0	0	0	0	0	5881755	0	0	0	0	0	0	0	0	0	0	0	0	0	0	0	0
ASV1938	0	0	0	0	0	0	0	0	0	0	0	0	0	0	0	0	0	0	0	0	0	0	0	0	0	0	0	0	0	0	0	0	0	0	0	0	0	0	0	0	0	0	0	0	0	0	14933520	0	0
ASV1939	0	0	0	0	0	0	0	0	0	0	0	0	0	0	0	0	0	0	0	0	0	0	0	0	0	0	0	0	0	0	0	0	0	0	0	0	0	0	0	0	0	0	0	0	0	0	0	0	0
ASV1940	18018144	0	0	0	0	0	0	0	0	0	0	0	0	0	0	0	0	0	0	0	0	0	0	0	0	0	0	0	0	0	0	0	0	0	0	0	0	0	0	0	0	0	0	0	0	0	0	0	0
ASV1941	0	0	0	0	0	0	0	0	0	0	0	1749205	0	0	0	0	0	0	0	0	0	0	0	0	0	0	0	0	0	0	0	0	0	0	0	0	0	0	0	0	0	0	0	0	0	0	0	0	0
ASV1942	0	0	0	0	0	0	0	0	0	0	0	0	0	0	0	0	0	0	0	0	0	0	0	0	0	0	0	20673710	0	0	0	0	0	0	0	0	0	0	0	0	0	0	0	0	0	0	0	0	0
ASV1943	0	0	0	0	0	0	0	0	0	0	0	0	0	0	0	0	0	0	0	0	0	0	0	0	0	0	0	0	0	0	0	4004383	0	0	1898053	0	0	0	3289510	0	0	0	0	0	887129	0	0	0	0
ASV1944	0	0	0	0	0	0	0	0	0	0	0	0	0	0	0	0	0	0	0	0	0	0	0	0	0	0	0	0	0	0	0	0	5812720	0	0	0	0	0	0	0	0	0	0	0	0	0	0	0	0
ASV1945	0	0	0	0	0	0	0	0	0	0	0	0	0	0	0	0	0	0	0	0	0	0	0	0	0	0	0	0	0	0	0	0	0	0	0	0	0	2474332	0	0	0	0	0	0	0	1000588	0	0	0
ASV1946	0	0	0	0	0	0	0	0	0	0	0	0	0	0	0	0	0	0	0	0	0	0	0	0	0	0	0	0	0	0	0	0	0	0	0	0	0	0	0	2556818	0	0	0	0	0	0	0	0	0
ASV1947	0	0	0	0	0	0	0	0	0	0	0	0	0	0	0	0	0	0	0	0	0	0	0	0	0	0	0	0	0	0	0	0	0	0	0	0	0	0	0	0	0	0	0	0	0	0	0	0	0
ASV1948	0	0	0	1055284	0	0	0	0	0	0	0	527784	0	0	0	0	0	0	0	0	0	0	379736	0	0	0	962500	0	0	0	0	0	0	0	0	0	2891879	0	0	0	0	0	0	0	0	0	0	0	0
ASV1949	0	0	0	0	1801130	0	0	0	0	159106	0	0	14237	0	0	0	0	0	0	0	0	598916	0	0	0	0	1613723	0	0	0	0	0	0	114943	0	0	0	0	0	0	0	0	0	0	593267	0	0	0	0
ASV1950	0	0	0	0	0	0	0	0	5305909	0	0	0	0	0	0	0	0	0	0	0	0	0	0	0	0	0	0	0	0	0	0	0	0	0	0	0	0	0	0	0	0	0	0	0	0	0	0	0	0
ASV1951	0	0	0	0	0	0	0	0	0	0	2642973	0	0	0	0	0	0	0	0	0	0	0	0	0	0	0	0	0	0	0	0	0	0	0	0	0	0	0	0	0	0	0	0	0	0	0	0	0	0
ASV1952	0	0	0	0	0	0	0	0	0	0	0	0	0	2886880	0	0	0	0	0	0	0	0	0	0	0	0	0	0	0	0	0	0	0	0	0	0	0	0	0	0	0	0	0	0	0	0	0	0	0
ASV1953	0	0	0	0	0	0	0	0	0	0	0	0	0	0	0	4392889	0	0	0	0	0	0	0	0	0	0	0	0	0	0	0	0	0	0	0	0	0	0	0	0	0	0	0	0	0	0	0	0	0
ASV1954	0	0	0	0	0	0	0	0	0	0	0	0	0	0	0	0	0	0	0	0	0	0	0	0	0	0	0	0	0	285335	0	0	0	0	0	0	0	0	0	0	0	0	0	0	0	0	0	0	0
ASV1955	0	0	0	0	0	0	0	0	0	0	0	0	0	0	0	0	0	0	0	0	0	0	0	0	0	0	0	0	0	0	0	13659549	0	0	0	0	0	0	0	0	0	0	0	0	0	0	0	0	0
ASV1956	0	0	0	0	0	0	0	0	0	0	0	0	0	0	0	0	0	0	0	0	0	0	0	0	0	0	0	0	0	0	0	0	0	0	1706369	0	0	0	8948252	0	0	0	0	0	0	0	0	0	0
ASV1957	0	0	5438816	0	0	0	0	0	0	0	0	0	0	0	0	0	0	0	0	0	0	0	0	0	0	0	0	0	0	29908	0	2911433	0	0	0	0	0	0	0	0	121579	0	0	0	0	0	0	0	0
ASV1958	0	0	0	1055284	0	0	0	0	0	0	0	206023	0	0	0	0	0	0	0	0	0	0	0	0	1792836	0	0	0	0	0	0	0	0	0	0	0	0	0	0	0	0	0	0	0	0	472129	0	2527714	0
ASV1959	0	0	0	0	12099043	0	0	0	2464773	0	0	0	0	0	0	0	0	0	0	0	0	0	0	0	0	0	0	0	0	0	0	0	0	0	0	0	0	0	0	0	0	0	0	0	0	0	0	0	0
ASV1960	0	0	0	0	0	0	0	0	0	402500	0	0	0	0	0	0	0	0	0	0	0	0	0	0	0	0	0	0	0	0	0	0	0	0	0	0	0	0	0	0	0	32181	0	0	0	0	0	0	3712836
ASV1961	0	0	0	0	0	0	0	0	0	0	0	0	0	0	0	2335407	0	0	0	0	0	3575123	0	0	0	0	0	0	0	0	0	0	0	0	0	0	0	0	0	0	0	0	0	0	0	0	0	0	0
ASV1962	0	0	0	0	0	0	0	0	0	0	0	0	0	0	0	0	0	0	0	0	940108	0	0	0	0	0	0	0	0	0	0	0	0	0	0	0	0	0	0	0	0	0	0	0	0	0	0	0	0
ASV1963	0	0	0	0	0	0	0	0	0	0	0	0	0	0	0	0	0	0	0	0	0	0	0	0	0	0	0	0	0	0	0	0	0	0	0	0	0	0	0	0	0	0	0	257005	0	0	0	0	0
ASV1964	0	0	0	0	0	0	0	0	0	0	0	0	0	0	0	0	0	0	0	0	0	0	0	0	0	0	0	0	0	0	0	0	0	0	0	0	0	0	0	0	0	0	0	0	0	0	0	0	0
ASV1965	0	0	0	0	0	0	0	0	0	0	0	0	0	0	0	0	0	0	0	0	0	0	0	0	0	0	0	0	0	0	0	0	0	0	0	0	0	0	0	0	0	0	0	0	0	0	0	0	0
ASV1966	0	0	0	0	0	0	0	0	0	0	0	0	0	0	0	0	0	0	0	0	0	0	0	0	0	0	0	0	0	0	0	0	0	0	0	0	0	0	0	0	0	0	0	0	0	0	0	0	0
ASV1967	0	0	0	0	0	0	572424	0	0	0	0	0	73955	0	0	2335407	0	0	0	0	0	0	0	0	0	0	0	0	0	0	0	0	0	0	187926	0	0	0	0	0	0	0	0	21827	0	0	0	0	0
ASV1968	0	0	0	0	0	0	0	0	0	0	0	0	374124	0	0	0	0	0	0	0	0	0	0	0	0	0	0	0	0	0	0	0	0	0	0	0	0	0	0	0	0	0	0	0	0	0	0	0	0
ASV1969	0	0	0	0	0	0	0	0	0	0	0	0	0	0	0	0	0	0	0	0	0	0	0	0	13216418	0	0	0	0	0	0	0	0	0	0	0	0	0	0	0	0	0	0	0	0	0	0	0	0
ASV1970	0	0	0	0	0	0	0	0	0	0	0	0	0	0	0	0	0	0	0	0	0	0	0	0	0	0	0	0	0	0	0	0	0	0	0	0	0	0	0	0	390000	0	0	0	0	0	0	0	0
ASV1971	0	0	0	0	0	0	0	0	0	0	0	0	0	0	0	0	0	0	0	0	0	0	0	0	0	0	0	0	0	0	0	0	0	0	0	0	0	0	0	0	390000	0	0	0	0	0	0	0	0
ASV1972	0	0	0	0	0	0	0	0	0	0	0	0	0	0	0	0	0	0	0	0	0	0	0	0	0	0	0	0	0	0	0	0	0	0	0	0	0	0	0	0	0	0	0	0	0	0	0	0	0
ASV1973	0	0	0	0	0	0	0	0	0	0	0	0	0	0	0	0	0	0	0	0	0	0	0	0	0	0	0	0	0	0	0	0	0	0	0	0	0	0	0	0	0	0	0	0	0	0	0	0	0
ASV1974	0	0	15142105	0	0	0	0	0	0	0	0	0	0	0	0	0	0	0	0	0	0	0	0	0	0	0	0	0	0	0	0	0	0	0	0	0	0	0	0	0	0	0	0	0	0	0	0	0	0
ASV1975	0	0	0	0	22591130	0	0	0	0	0	0	0	0	0	0	0	0	0	0	0	0	0	0	0	0	0	0	0	0	0	0	0	0	0	0	0	0	0	0	0	0	0	0	0	0	0	0	0	0
ASV1976	0	0	0	0	0	0	813205	0	0	0	0	0	0	0	0	0	0	0	0	0	0	0	0	0	0	0	9579947	0	0	0	0	0	0	0	0	0	0	0	0	0	0	0	0	0	0	0	0	0	0
ASV1977	0	0	0	0	0	0	0	0	0	0	0	0	0	0	0	0	0	850096	0	0	0	0	0	0	0	0	0	0	0	0	0	0	0	0	0	0	0	0	0	0	0	0	0	0	0	0	0	0	0
ASV1978	0	0	0	0	0	0	0	0	0	0	0	0	0	0	0	0	0	0	0	0	688184	0	0	0	0	0	0	5461305	0	0	0	0	0	0	0	0	0	0	0	0	0	0	0	0	0	0	0	0	0
ASV1979	0	0	0	0	0	0	0	0	0	0	0	0	0	0	0	0	0	0	0	0	0	0	0	0	0	0	0	0	0	0	0	13110749	0	0	0	0	0	0	0	0	0	0	0	0	0	0	0	0	0
ASV1980	0	0	0	0	0	0	0	0	0	0	0	0	0	0	0	0	0	0	0	0	0	0	0	0	0	0	0	0	0	0	0	0	0	0	0	2710750	0	0	0	0	0	0	0	0	0	0	0	0	0
ASV1981	0	0	0	0	0	0	0	0	0	0	0	0	0	0	0	0	0	0	0	0	0	0	0	0	0	0	0	0	0	0	0	0	0	0	0	0	0	0	11312587	0	0	0	0	0	0	0	0	0	0
ASV1982	0	0	0	0	0	0	0	0	0	0	0	0	0	0	0	0	0	0	0	0	0	0	0	0	0	0	0	0	0	0	0	0	0	0	0	0	0	0	0	0	0	0	0	0	0	0	13945680	0	0
ASV1983	0	0	0	0	0	0	0	0	0	0	0	0	0	0	0	0	0	0	0	0	0	0	0	0	0	0	0	0	0	0	0	0	0	0	0	0	0	0	0	0	0	0	0	0	0	0	0	0	0
ASV1984	0	0	0	0	0	0	0	0	0	0	0	0	0	0	0	0	0	0	0	0	0	0	0	0	0	0	0	0	0	0	0	0	0	0	0	0	0	0	0	0	0	0	0	0	0	0	0	0	0
ASV1985	0	0	0	0	0	0	0	0	5021591	0	0	0	0	0	0	0	0	0	0	0	0	0	0	0	0	0	0	0	0	0	0	0	0	0	0	0	0	0	0	0	0	0	0	0	0	0	0	0	0
ASV1986	0	0	0	0	0	0	0	0	0	1190452	0	0	0	0	0	0	0	0	0	0	0	0	0	0	0	0	0	0	0	0	0	0	0	0	0	0	0	0	0	0	0	0	0	0	0	0	0	0	0
ASV1987	0	0	0	0	0	0	0	0	0	0	1973243	0	0	0	0	0	0	0	0	0	0	0	0	0	0	0	0	0	0	0	0	0	0	0	0	573125	0	0	0	0	0	0	0	0	0	0	0	0	0
ASV1988	0	0	0	0	0	0	0	0	0	0	0	0	0	0	0	0	0	0	0	0	0	0	0	0	12854403	0	0	0	0	0	0	0	0	0	0	0	0	0	0	0	0	0	0	0	0	0	0	0	0
ASV1989	0	0	0	0	0	0	0	0	0	0	0	0	0	0	0	0	0	0	0	0	0	0	0	0	0	0	0	0	0	0	0	0	0	0	3435289	0	0	0	5487413	0	0	0	0	0	0	0	0	0	0
ASV1990	0	0	0	0	0	0	0	0	0	0	0	0	0	0	0	0	0	0	0	0	0	0	0	0	0	0	0	0	0	0	0	0	0	0	0	0	0	0	0	0	0	0	0	0	0	0	0	14804348	0
ASV1991	0	2886986	0	0	0	0	0	0	139091	0	0	0	0	0	0	0	0	0	0	0	0	0	0	0	0	0	0	0	0	0	0	0	0	0	0	0	0	0	0	0	0	0	0	0	0	0	0	0	0
ASV1992	0	0	0	0	0	0	2496404	0	0	0	807838	0	0	0	0	0	0	0	0	0	0	0	0	0	0	171683	0	0	0	0	0	0	0	0	0	0	0	0	0	0	0	0	0	0	0	0	0	0	0
ASV1993	0	0	0	0	0	0	220338	0	0	0	0	0	0	0	0	1161481	0	0	0	0	295881	0	0	0	0	0	0	0	0	0	0	0	0	0	0	0	0	0	0	0	0	0	0	0	0	0	0	0	1891891
ASV1994	0	0	0	0	0	0	0	4326126	0	0	0	0	0	0	0	0	0	0	0	0	0	0	0	0	0	0	4914894	0	0	0	0	0	0	0	0	0	0	0	0	0	0	0	0	0	0	0	0	636307	1810435
ASV1995	0	0	0	0	0	0	0	0	0	0	0	0	0	0	0	4098370	0	0	0	0	0	0	0	0	0	0	0	0	0	0	0	0	0	0	0	0	0	0	0	0	0	0	0	0	0	0	0	0	0
ASV1996	0	0	0	0	0	0	0	0	0	0	0	0	0	0	0	3272889	0	0	0	0	0	0	0	0	0	0	0	0	0	0	0	0	0	0	0	0	0	0	0	0	0	0	0	0	0	0	0	0	0
ASV1997	0	0	0	0	0	0	0	0	0	0	0	0	0	0	0	929185	0	0	0	0	0	0	0	0	0	0	0	0	0	0	0	0	0	0	0	0	0	0	0	0	0	0	0	0	0	0	0	0	0
ASV1998	0	0	0	0	0	0	0	0	0	0	0	0	0	0	0	692741	0	0	0	0	0	0	0	0	0	0	1613723	0	0	0	0	0	0	0	2281423	0	0	0	3759441	0	0	0	0	0	0	0	0	0	0
ASV1999	0	0	0	0	0	0	0	0	0	0	0	0	0	0	0	0	0	0	0	0	0	0	0	0	0	0	5078723	0	2705556	0	0	0	0	0	0	0	0	0	0	0	0	0	0	25209	0	0	4183200	0	0
[truncated: 1,954 more rows]
[truncated: 20 more columns]
